# Supplementary material for: Gene Expressions for Signal Transduction under Acidic Conditions
Source: Genes (Basel). 2013 Mar 8;4(1):65–85. doi: 10.3390/genes4010065 (PMC3899954; doi:10.3390/genes4010065)
Supplement: Supplementary File 1 — Supplemental Table (XLS, 12326 KB) [file genes-04-00065-s001.xls]

## Sheet: All_norm_calls
GENE_NAME	SYNONYM	SEQ_ID	pH7.5 24h	pH6.7 2 h	pH6.7 5h	pH6.7 24h	pH 6.7 2h/pH 7.5	pH 6.7 5h/pH 7.5	pH 6.7 24h/pH7.5	ACCESSION	DESCRIPTION	BUILD	FEAT_TYPE	CHROMOSOME	START	STOP	SEQ_URL
2008-03-01	DKFZp564M1682	NM_017923	122.624	122.964	101.929	139.633	1.00278	0.831235	1.13871	NM_017923	membrane-associated ring finger (C3HC4) 1	HG18;NCBI Build 36	transcript	chr4	164668498	164754226	http://www.ncbi.nlm.nih.gov/entrez/query.fcgi?db=gene&cmd=Retrieve&dopt=full_report&list_uids=55016
2008-03-02	HSPC240	NM_001005415	1242.38	1198.71	1303.38	1806.27	0.964853	1.0491	1.45388	NM_001005415	membrane-associated ring finger (C3HC4) 2	HG18;NCBI Build 36	transcript	chr19	8384186	8409901	http://www.ncbi.nlm.nih.gov/entrez/query.fcgi?db=gene&cmd=Retrieve&dopt=full_report&list_uids=51257
2008-03-03	MARCH-III	NM_178450	1634.99	1588.64	1457.48	1466.61	0.971651	0.891429	0.897013	NM_178450	membrane-associated ring finger (C3HC4) 3	HG18;NCBI Build 36	transcript	chr5	126233447	126394149	http://www.ncbi.nlm.nih.gov/entrez/query.fcgi?db=gene&cmd=Retrieve&dopt=full_report&list_uids=115123
2008-03-04	MARCH-IV	NM_020814	5542.86	4877.68	4779.92	4868.43	0.879993	0.862355	0.878324	NM_020814	membrane-associated ring finger (C3HC4) 4	HG18;NCBI Build 36	transcript	chr2	216830833	216944995	http://www.ncbi.nlm.nih.gov/entrez/query.fcgi?db=gene&cmd=Retrieve&dopt=full_report&list_uids=57574
2008-03-05	FLJ20445	NM_017824	1742.93	1914.18	1645.68	1597.43	1.09825	0.944203	0.91652	NM_017824	membrane-associated ring finger (C3HC4) 5	HG18;NCBI Build 36	transcript	chr10	94040899	94103701	http://www.ncbi.nlm.nih.gov/entrez/query.fcgi?db=gene&cmd=Retrieve&dopt=full_report&list_uids=54708
2008-03-06	KIAA0597	NM_005885	13185.9	15180.5	13690.3	14196.2	1.15126	1.03825	1.07662	NM_005885	membrane-associated ring finger (C3HC4) 6	HG18;NCBI Build 36	transcript	chr5	10406827	10488491	http://www.ncbi.nlm.nih.gov/entrez/query.fcgi?db=gene&cmd=Retrieve&dopt=full_report&list_uids=10299
2008-03-07	AXO	NM_022826	2423.89	2093.18	1935.76	2167.68	0.863561	0.798616	0.894296	NM_022826	membrane-associated ring finger (C3HC4) 7	HG18;NCBI Build 36	transcript	chr2	160277255	160333330	http://www.ncbi.nlm.nih.gov/entrez/query.fcgi?db=gene&cmd=Retrieve&dopt=full_report&list_uids=64844
2008-03-08	MARCH-VIII	NM_001002265	1773.34	1860.93	1934.44	1708.93	1.04939	1.09085	0.96368	NM_001002265	membrane-associated ring finger (C3HC4) 8	HG18;NCBI Build 36	transcript	chr10	45272822	45410360	http://www.ncbi.nlm.nih.gov/entrez/query.fcgi?db=gene&cmd=Retrieve&dopt=full_report&list_uids=220972
2008-03-09	FLJ36578	NM_138396	125.734	100.777	106.737	99.7899	0.801508	0.848911	0.793659	NM_138396	membrane-associated ring finger (C3HC4) 9	HG18;NCBI Build 36	transcript	chr12	56435166	56439956	http://www.ncbi.nlm.nih.gov/entrez/query.fcgi?db=gene&cmd=Retrieve&dopt=full_report&list_uids=92979
2008-09-01	DIFF6	NM_052838	38.6187	42.9766	60.4301	51.8982	1.11284	1.56479	1.34386	NM_052838	septin 1	HG18;NCBI Build 36	transcript	chr16	30296956	30301672	http://www.ncbi.nlm.nih.gov/entrez/query.fcgi?db=gene&cmd=Retrieve&dopt=full_report&list_uids=1731
2008-09-02	DIFF6	NM_001008491	11485.8	11202.3	12138.1	8540.28	0.975317	1.05679	0.743552	NM_001008491	septin 2	HG18;NCBI Build 36	transcript	chr2	241903395	241942115	http://www.ncbi.nlm.nih.gov/entrez/query.fcgi?db=gene&cmd=Retrieve&dopt=full_report&list_uids=4735
2008-09-03	MGC133218	NM_145733	3670.68	3709.93	3522.78	2034.16	1.01069	0.959707	0.554164	NM_145733	septin 3	HG18;NCBI Build 36	transcript	chr22	40702941	40724016	http://www.ncbi.nlm.nih.gov/entrez/query.fcgi?db=gene&cmd=Retrieve&dopt=full_report&list_uids=55964
2008-09-03	MGC133218	NM_019106	3411.97	3031.18	2712.68	1637.62	0.888396	0.795048	0.479962	NM_019106	septin 3	HG18;NCBI Build 36	transcript	chr22	40702941	40724171	http://www.ncbi.nlm.nih.gov/entrez/query.fcgi?db=gene&cmd=Retrieve&dopt=full_report&list_uids=55964
2008-09-04	ARTS	NM_004574	74.7386	91.6501	76.0243	95.3093	1.22628	1.0172	1.27524	NM_004574	septin 4	HG18;NCBI Build 36	transcript	chr17	53952614	53961662	http://www.ncbi.nlm.nih.gov/entrez/query.fcgi?db=gene&cmd=Retrieve&dopt=full_report&list_uids=5414
2008-09-04	ARTS	NM_080417	172.679	121.693	174.679	174.603	0.704736	1.01158	1.01114	NM_080417	septin 4	HG18;NCBI Build 36	transcript	chr17	53952614	53961662	http://www.ncbi.nlm.nih.gov/entrez/query.fcgi?db=gene&cmd=Retrieve&dopt=full_report&list_uids=5414
2008-09-04	ARTS	NM_080415	27.7572	53.1072	36.9892	25.6104	1.91328	1.3326	0.922658	NM_080415	septin 4	HG18;NCBI Build 36	transcript	chr17	53952614	53964410	http://www.ncbi.nlm.nih.gov/entrez/query.fcgi?db=gene&cmd=Retrieve&dopt=full_report&list_uids=5414
2008-09-05	CDCREL	NM_001009939	2157.18	2503.93	2200.42	2412.38	1.16074	1.02004	1.1183	NM_001009939	septin 5	HG18;NCBI Build 36	transcript	chr22	18085980	18090842	http://www.ncbi.nlm.nih.gov/entrez/query.fcgi?db=gene&cmd=Retrieve&dopt=full_report&list_uids=5413
2008-09-05	CDCREL	NM_002688	100.111	111.535	88.3816	95.7967	1.11412	0.88284	0.95691	NM_002688	septin 5	HG18;NCBI Build 36	transcript	chr22	18081986	18090842	http://www.ncbi.nlm.nih.gov/entrez/query.fcgi?db=gene&cmd=Retrieve&dopt=full_report&list_uids=5413
2008-09-06	KIAA0128	NM_145800	508.679	553.423	501.679	730.919	1.08796	0.986239	1.4369	NM_145800	septin 6	HG18;NCBI Build 36	transcript	chrX	118633714	118711361	http://www.ncbi.nlm.nih.gov/entrez/query.fcgi?db=gene&cmd=Retrieve&dopt=full_report&list_uids=23157
2008-09-06	KIAA0128	NM_145802	457.429	574.679	623.096	489.767	1.25632	1.36217	1.07069	NM_145802	septin 6	HG18;NCBI Build 36	transcript	chrX	118633714	118711361	http://www.ncbi.nlm.nih.gov/entrez/query.fcgi?db=gene&cmd=Retrieve&dopt=full_report&list_uids=23157
2008-09-06	KIAA0128	NM_015129	2118.18	1397.85	1790.26	1589.68	0.659928	0.845189	0.750493	NM_015129	septin 6	HG18;NCBI Build 36	transcript	chrX	118634935	118711361	http://www.ncbi.nlm.nih.gov/entrez/query.fcgi?db=gene&cmd=Retrieve&dopt=full_report&list_uids=23157
2008-09-07	CDC10	NM_001011553	10236.5	14694.2	12796.1	7998.27	1.43547	1.25005	0.781348	NM_001011553	septin 7	HG18;NCBI Build 36	transcript	chr7	35807189	35911442	http://www.ncbi.nlm.nih.gov/entrez/query.fcgi?db=gene&cmd=Retrieve&dopt=full_report&list_uids=989
2008-09-08	KIAA0202	XM_034872	6423.43	5614.72	5414.93	5466.23	0.8741	0.842997	0.850984	XM_034872	septin 8	HG18;NCBI Build 36	transcript	chr5	132114944	132140824	http://www.ncbi.nlm.nih.gov/entrez/query.fcgi?db=gene&cmd=Retrieve&dopt=full_report&list_uids=23176
2008-09-09	AF17q25	NM_006640	9420.19	8032.37	9205.37	8523.31	0.852676	0.977195	0.904791	NM_006640	septin 9	HG18;NCBI Build 36	transcript	chr17	72827743	73008270	http://www.ncbi.nlm.nih.gov/entrez/query.fcgi?db=gene&cmd=Retrieve&dopt=full_report&list_uids=10801
2008-09-10	FLJ11619	NM_144710	6435.68	7385.68	7480.43	5573.43	1.14761	1.16234	0.86602	NM_144710	septin 10	HG18;NCBI Build 36	transcript	chr2	109657664	109729072	http://www.ncbi.nlm.nih.gov/entrez/query.fcgi?db=gene&cmd=Retrieve&dopt=full_report&list_uids=151011
2008-09-11	-	NM_018243	4092.77	4392.03	3689.06	3749.05	1.07312	0.90136	0.916018	NM_018243	septin 11	HG18;NCBI Build 36	transcript	chr4	78089918	78178792	http://www.ncbi.nlm.nih.gov/entrez/query.fcgi?db=gene&cmd=Retrieve&dopt=full_report&list_uids=55752
2008-09-15	-	NM_004261	5731.8	5829.76	7083.93	6764.68	1.01709	1.2359	1.1802	NM_004261	15 kDa selenoprotein	HG18;NCBI Build 36	transcript	chr1	87100715	87152695	http://www.ncbi.nlm.nih.gov/entrez/query.fcgi?db=gene&cmd=Retrieve&dopt=full_report&list_uids=9403
2008-12-01	CTS9	NM_017418	20.0355	13.1859	16.4598	20.6773	0.658127	0.821532	1.03203	NM_017418	deleted in esophageal cancer 1	HG18;NCBI Build 36	transcript	chr9	116943917	117204744	http://www.ncbi.nlm.nih.gov/entrez/query.fcgi?db=gene&cmd=Retrieve&dopt=full_report&list_uids=50514
15E1.2	MGC129938	NM_176818	408.711	360.7	334.714	259.783	0.88253	0.818949	0.635615	NM_176818	hypothetical protein LOC283459	HG18;NCBI Build 36	transcript	chr12	119368666	119382145	http://www.ncbi.nlm.nih.gov/entrez/query.fcgi?db=gene&cmd=Retrieve&dopt=full_report&list_uids=283459
2'-PDE	-	NM_177966	772.247	919.198	614.432	506.995	1.19029	0.795642	0.656519	NM_177966	2'-phosphodiesterase	HG18;NCBI Build 36	transcript	chr3	57517043	57522720	http://www.ncbi.nlm.nih.gov/entrez/query.fcgi?db=gene&cmd=Retrieve&dopt=full_report&list_uids=201626
76P	GCP4	NM_014444	4171.18	4782.18	4605.28	3336.53	1.14648	1.10407	0.799902	NM_014444	gamma tubulin ring complex protein (76p gene)	HG18;NCBI Build 36	transcript	chr15	41450604	41485550	http://www.ncbi.nlm.nih.gov/entrez/query.fcgi?db=gene&cmd=Retrieve&dopt=full_report&list_uids=27229
7A5	-	NM_182762	24.868	29.1016	34.7659	29.1292	1.17024	1.39802	1.17135	NM_182762	putative binding protein 7a5	HG18;NCBI Build 36	transcript	chr7	20146775	20223538	http://www.ncbi.nlm.nih.gov/entrez/query.fcgi?db=gene&cmd=Retrieve&dopt=full_report&list_uids=346389
A1BG	A1B	NM_130786	56.6335	53.5707	85.1122	84.3914	0.945919	1.50286	1.49013	NM_130786	alpha-1-B glycoprotein	HG18;NCBI Build 36	transcript	chr19	63548355	63556669	http://www.ncbi.nlm.nih.gov/entrez/query.fcgi?db=gene&cmd=Retrieve&dopt=full_report&list_uids=1
A2BP1	FOX1	NM_018723	28.5001	21.7904	36.3271	28.3926	0.764573	1.27463	0.996228	NM_018723	ataxin 2-binding protein 1	HG18;NCBI Build 36	transcript	chr16	6009132	7700847	http://www.ncbi.nlm.nih.gov/entrez/query.fcgi?db=gene&cmd=Retrieve&dopt=full_report&list_uids=54715
A2BP1	FOX1	NM_145891	34.7632	28.7484	28.2351	22.1757	0.826978	0.812212	0.637907	NM_145891	ataxin 2-binding protein 1	HG18;NCBI Build 36	transcript	chr16	7322751	7702500	http://www.ncbi.nlm.nih.gov/entrez/query.fcgi?db=gene&cmd=Retrieve&dopt=full_report&list_uids=54715
A2M	CPAMD5	NM_000014	30.6448	18.6846	30.5543	32.013	0.609715	0.997047	1.04465	NM_000014	alpha-2-macroglobulin	HG18;NCBI Build 36	transcript	chr12	9111570	9159825	http://www.ncbi.nlm.nih.gov/entrez/query.fcgi?db=gene&cmd=Retrieve&dopt=full_report&list_uids=2
A2ML1	CPAMD9	NM_144670	23.7828	30.1206	23.3511	17.554	1.26649	0.981848	0.738096	NM_144670	alpha-2-macroglobulin-like 1	HG18;NCBI Build 36	transcript	chr12	8866483	8920646	http://www.ncbi.nlm.nih.gov/entrez/query.fcgi?db=gene&cmd=Retrieve&dopt=full_report&list_uids=144568
A3GALT2	-	XM_060537	34.77	39.2855	33.5861	37.5981	1.12987	0.965951	1.08134	XM_060537	alpha 1,3-galactosyltransferase 2 (isoglobotriaosylceramide synthase)	HG18;NCBI Build 36	transcript	chr1	33544953	33551965	http://www.ncbi.nlm.nih.gov/entrez/query.fcgi?db=gene&cmd=Retrieve&dopt=full_report&list_uids=127550
A4GALT	A14GALT	NM_017436	237.968	250.679	246.679	326.364	1.05342	1.03661	1.37146	NM_017436	alpha 1,4-galactosyltransferase (globotriaosylceramide synthase)	HG18;NCBI Build 36	transcript	chr22	41418070	41446820	http://www.ncbi.nlm.nih.gov/entrez/query.fcgi?db=gene&cmd=Retrieve&dopt=full_report&list_uids=53947
A4GNT	alpha4GnT	NM_016161	30.2391	31.1169	32.5073	23.4496	1.02903	1.07501	0.775473	NM_016161	alpha-1,4-N-acetylglucosaminyltransferase	HG18;NCBI Build 36	transcript	chr3	139325755	139333897	http://www.ncbi.nlm.nih.gov/entrez/query.fcgi?db=gene&cmd=Retrieve&dopt=full_report&list_uids=51146
AAA1	-	NM_207290	16.0034	25.21	17.5322	20.8897	1.57529	1.09553	1.30533	NM_207290	AAA1 protein	HG18;NCBI Build 36	transcript	chr7	34623043	34764409	http://www.ncbi.nlm.nih.gov/entrez/query.fcgi?db=gene&cmd=Retrieve&dopt=full_report&list_uids=404744
AAA1	-	NM_207288	20.2032	25.0843	24.8679	23.6315	1.2416	1.23089	1.16969	NM_207288	AAA1 protein	HG18;NCBI Build 36	transcript	chr7	34356558	34877719	http://www.ncbi.nlm.nih.gov/entrez/query.fcgi?db=gene&cmd=Retrieve&dopt=full_report&list_uids=404744
AAA1	-	NM_207283	16.9232	23.2921	25.131	16.6744	1.37634	1.485	0.985298	NM_207283	AAA1 protein	HG18;NCBI Build 36	transcript	chr7	34649363	34877719	http://www.ncbi.nlm.nih.gov/entrez/query.fcgi?db=gene&cmd=Retrieve&dopt=full_report&list_uids=404744
AAA1	-	NM_207286	23.7255	18.3235	22.1757	23.2804	0.772312	0.934678	0.98124	NM_207286	AAA1 protein	HG18;NCBI Build 36	transcript	chr7	34356558	34764409	http://www.ncbi.nlm.nih.gov/entrez/query.fcgi?db=gene&cmd=Retrieve&dopt=full_report&list_uids=404744
AAA1	-	NM_207284	25.016	20.324	21.7469	23.9589	0.81244	0.86932	0.957743	NM_207284	AAA1 protein	HG18;NCBI Build 36	transcript	chr7	34623043	34877719	http://www.ncbi.nlm.nih.gov/entrez/query.fcgi?db=gene&cmd=Retrieve&dopt=full_report&list_uids=404744
AAA1	-	NM_207287	28.108	13.9289	17.8903	24.9516	0.495549	0.636484	0.887705	NM_207287	AAA1 protein	HG18;NCBI Build 36	transcript	chr7	34356558	34764409	http://www.ncbi.nlm.nih.gov/entrez/query.fcgi?db=gene&cmd=Retrieve&dopt=full_report&list_uids=404744
AAA1	-	NM_207289	30.6448	24.5823	25.0756	20.4051	0.802169	0.818266	0.665858	NM_207289	AAA1 protein	HG18;NCBI Build 36	transcript	chr7	34574388	34764409	http://www.ncbi.nlm.nih.gov/entrez/query.fcgi?db=gene&cmd=Retrieve&dopt=full_report&list_uids=404744
AAA1	-	NM_207285	21.6451	23.0278	18.2113	13.9337	1.06388	0.841359	0.643735	NM_207285	AAA1 protein	HG18;NCBI Build 36	transcript	chr7	34572859	34764409	http://www.ncbi.nlm.nih.gov/entrez/query.fcgi?db=gene&cmd=Retrieve&dopt=full_report&list_uids=404744
AAAS	AAA	NM_015665	3589.02	3339.18	3715.15	3299.68	0.930387	1.03514	0.919381	NM_015665	achalasia, adrenocortical insufficiency, alacrimia (Allgrove, triple-A)	HG18;NCBI Build 36	transcript	chr12	51987506	52001641	http://www.ncbi.nlm.nih.gov/entrez/query.fcgi?db=gene&cmd=Retrieve&dopt=full_report&list_uids=8086
AACS	FLJ12389	NM_023928	1481.86	1481.86	1636.14	1547.06	1	1.10412	1.044	NM_023928	acetoacetyl-CoA synthetase	HG18;NCBI Build 36	transcript	chr12	124115959	124193819	http://www.ncbi.nlm.nih.gov/entrez/query.fcgi?db=gene&cmd=Retrieve&dopt=full_report&list_uids=65985
AACSL	-	XM_376454	29.1088	24.5823	25.2861	23.2786	0.844497	0.868675	0.79971	XM_376454	acetoacetyl-CoA synthetase-like	HG18;NCBI Build 36	transcript	chr5	178124473	178178036	http://www.ncbi.nlm.nih.gov/entrez/query.fcgi?db=gene&cmd=Retrieve&dopt=full_report&list_uids=401224
AADAC	DAC	NM_001086	19.1965	14.1827	16.6921	17.6827	0.738817	0.869539	0.921142	NM_001086	arylacetamide deacetylase (esterase)	HG18;NCBI Build 36	transcript	chr3	153014550	153028966	http://www.ncbi.nlm.nih.gov/entrez/query.fcgi?db=gene&cmd=Retrieve&dopt=full_report&list_uids=13
AADACL1	-	NM_020792	14743.5	15616.7	14107.3	14374.6	1.05923	0.95685	0.974981	NM_020792	arylacetamide deacetylase-like 1	HG18;NCBI Build 36	transcript	chr3	173831128	173911700	http://www.ncbi.nlm.nih.gov/entrez/query.fcgi?db=gene&cmd=Retrieve&dopt=full_report&list_uids=57552
AADACL2	MGC72001	NM_207365	16.6164	20.324	16.4576	19.9181	1.22313	0.990443	1.1987	NM_207365	arylacetamide deacetylase-like 2	HG18;NCBI Build 36	transcript	chr3	152934404	152958242	http://www.ncbi.nlm.nih.gov/entrez/query.fcgi?db=gene&cmd=Retrieve&dopt=full_report&list_uids=344752
AADAT	KAT2	NM_016228	942.806	977.793	626.476	446.67	1.03711	0.664481	0.473766	NM_016228	aminoadipate aminotransferase	HG18;NCBI Build 36	transcript	chr4	171217947	171247758	http://www.ncbi.nlm.nih.gov/entrez/query.fcgi?db=gene&cmd=Retrieve&dopt=full_report&list_uids=51166
AAK1	KIAA1048	NM_014911	129.636	104.75	112.813	124.754	0.808031	0.870225	0.962339	NM_014911	AP2 associated kinase 1	HG18;NCBI Build 36	transcript	chr2	69562962	69724353	http://www.ncbi.nlm.nih.gov/entrez/query.fcgi?db=gene&cmd=Retrieve&dopt=full_report&list_uids=22848
AAMP	-	NM_001087	7593.98	6629.67	8203.3	8002.72	0.873016	1.08024	1.05382	NM_001087	angio-associated, migratory cell protein	HG18;NCBI Build 36	transcript	chr2	218837096	218843137	http://www.ncbi.nlm.nih.gov/entrez/query.fcgi?db=gene&cmd=Retrieve&dopt=full_report&list_uids=14
AANAT	AA-NAT	NM_001088	51.1464	37.0539	46.9915	93.4277	0.724467	0.918765	1.82667	NM_001088	arylalkylamine N-acetyltransferase	HG18;NCBI Build 36	transcript	chr17	71975245	71977794	http://www.ncbi.nlm.nih.gov/entrez/query.fcgi?db=gene&cmd=Retrieve&dopt=full_report&list_uids=15
AARS	-	NM_001605	23883.2	23728.2	28555.7	31536.4	0.99351	1.19564	1.32045	NM_001605	alanyl-tRNA synthetase	HG18;NCBI Build 36	transcript	chr16	68843797	68880913	http://www.ncbi.nlm.nih.gov/entrez/query.fcgi?db=gene&cmd=Retrieve&dopt=full_report&list_uids=16
AARSD1	MGC2744	NM_025267	7879.93	7880.63	7548.8	7836.93	1.00009	0.957978	0.994543	NM_025267	alanyl-tRNA synthetase domain containing 1	HG18;NCBI Build 36	transcript	chr17	38356068	38385546	http://www.ncbi.nlm.nih.gov/entrez/query.fcgi?db=gene&cmd=Retrieve&dopt=full_report&list_uids=80755
AARSL	KIAA1270	NM_020745	1497.21	1368.04	1295.91	1362.22	0.913724	0.86555	0.909836	NM_020745	alanyl-tRNA synthetase like	HG18;NCBI Build 36	transcript	chr6	44375149	44389041	http://www.ncbi.nlm.nih.gov/entrez/query.fcgi?db=gene&cmd=Retrieve&dopt=full_report&list_uids=57505
AASDH	NRPS1098	NM_181806	1394.36	1646.05	1687.18	2110.43	1.18051	1.21001	1.51355	NM_181806	2-aminoadipic 6-semialdehyde dehydrogenase	HG18;NCBI Build 36	transcript	chr4	56899212	56948395	http://www.ncbi.nlm.nih.gov/entrez/query.fcgi?db=gene&cmd=Retrieve&dopt=full_report&list_uids=132949
AASDHPPT	AASD-PPT	NM_015423	3193.93	3307.43	3174.43	2354.39	1.03554	0.993894	0.737146	NM_015423	aminoadipate-semialdehyde dehydrogenase-phosphopantetheinyl transferase	HG18;NCBI Build 36	transcript	chr11	105453501	105474629	http://www.ncbi.nlm.nih.gov/entrez/query.fcgi?db=gene&cmd=Retrieve&dopt=full_report&list_uids=60496
AASS	LKR/SDH	NM_005763	2496.18	2540.93	2620.18	2523.86	1.01793	1.04968	1.01109	NM_005763	aminoadipate-semialdehyde synthase	HG18;NCBI Build 36	transcript	chr7	121503422	121561112	http://www.ncbi.nlm.nih.gov/entrez/query.fcgi?db=gene&cmd=Retrieve&dopt=full_report&list_uids=10157
AATF	CHE-1	NM_012138	7299.43	6121.25	6815.18	6373.24	0.838593	0.933659	0.873114	NM_012138	apoptosis antagonizing transcription factor	HG18;NCBI Build 36	transcript	chr17	32380287	32488284	http://www.ncbi.nlm.nih.gov/entrez/query.fcgi?db=gene&cmd=Retrieve&dopt=full_report&list_uids=26574
AATK	AATYK	XM_927215	26.9537	26.7805	28.3823	33.9958	0.993574	1.053	1.26127	XM_927215	apoptosis-associated tyrosine kinase	HG18;NCBI Build 36	transcript	chr17	76705165	76709894	http://www.ncbi.nlm.nih.gov/entrez/query.fcgi?db=gene&cmd=Retrieve&dopt=full_report&list_uids=9625
ABAT	GABA-AT	NM_000663	301.679	247.115	258.929	444.114	0.819132	0.858293	1.47214	NM_000663	4-aminobutyrate aminotransferase	HG18;NCBI Build 36	transcript	chr16	8727687	8785933	http://www.ncbi.nlm.nih.gov/entrez/query.fcgi?db=gene&cmd=Retrieve&dopt=full_report&list_uids=18
ABC1	DKFZp686D22141	NM_022070	4577.52	4531.93	5189.93	5495.51	0.99004	1.13379	1.20054	NM_022070	amplified in breast cancer 1	HG18;NCBI Build 36	transcript	chr17	55475334	55511064	http://www.ncbi.nlm.nih.gov/entrez/query.fcgi?db=gene&cmd=Retrieve&dopt=full_report&list_uids=63897
ABCA1	ABC-1	NM_005502	6872.87	8864.46	8589.18	6517.18	1.28978	1.24972	0.948247	NM_005502	ATP-binding cassette, sub-family A (ABC1), member 1	HG18;NCBI Build 36	transcript	chr9	106583103	106730257	http://www.ncbi.nlm.nih.gov/entrez/query.fcgi?db=gene&cmd=Retrieve&dopt=full_report&list_uids=19
ABCA10	EST698739	NM_080282	31.682	30.5988	15.3896	38.4418	0.96581	0.485752	1.21336	NM_080282	ATP-binding cassette, sub-family A (ABC1), member 10	HG18;NCBI Build 36	transcript	chr17	64655743	64752551	http://www.ncbi.nlm.nih.gov/entrez/query.fcgi?db=gene&cmd=Retrieve&dopt=full_report&list_uids=10349
ABCA12	DKFZp434G232	NM_015657	33.1413	28.8984	32.013	52.1092	0.871975	0.965955	1.57233	NM_015657	ATP-binding cassette, sub-family A (ABC1), member 12	HG18;NCBI Build 36	transcript	chr2	215504510	215605055	http://www.ncbi.nlm.nih.gov/entrez/query.fcgi?db=gene&cmd=Retrieve&dopt=full_report&list_uids=26154
ABCA13	DKFZp313D2411	NM_152701	13.6045	27.358	19.8952	15.7835	2.01095	1.4624	1.16017	NM_152701	ATP-binding cassette, sub-family A (ABC1), member 13	HG18;NCBI Build 36	transcript	chr7	48208388	48657637	http://www.ncbi.nlm.nih.gov/entrez/query.fcgi?db=gene&cmd=Retrieve&dopt=full_report&list_uids=154664
ABCA2	ABC2	NM_001606	1529.71	1541.68	1679	2000.88	1.00783	1.09759	1.30802	NM_001606	ATP-binding cassette, sub-family A (ABC1), member 2	HG18;NCBI Build 36	transcript	chr9	139021506	139042561	http://www.ncbi.nlm.nih.gov/entrez/query.fcgi?db=gene&cmd=Retrieve&dopt=full_report&list_uids=20
ABCA3	ABC-C	NM_001089	483.773	410.361	534.961	565.382	0.848252	1.10581	1.16869	NM_001089	ATP-binding cassette, sub-family A (ABC1), member 3	HG18;NCBI Build 36	transcript	chr16	2265882	2330595	http://www.ncbi.nlm.nih.gov/entrez/query.fcgi?db=gene&cmd=Retrieve&dopt=full_report&list_uids=21
ABCA4	ABC10	NM_000350	20.7068	31.2704	35.3771	20.2478	1.51015	1.70848	0.977833	NM_000350	ATP-binding cassette, sub-family A (ABC1), member 4	HG18;NCBI Build 36	transcript	chr1	94230980	94359267	http://www.ncbi.nlm.nih.gov/entrez/query.fcgi?db=gene&cmd=Retrieve&dopt=full_report&list_uids=24
ABCA5	ABC13	NM_018672	79.117	132.493	120.695	93.1168	1.67464	1.52553	1.17695	NM_018672	ATP-binding cassette, sub-family A (ABC1), member 5	HG18;NCBI Build 36	transcript	chr17	64754385	64823369	http://www.ncbi.nlm.nih.gov/entrez/query.fcgi?db=gene&cmd=Retrieve&dopt=full_report&list_uids=23461
ABCA6	EST155051	NM_080284	23.5956	16.5778	22.1186	18.2372	0.70258	0.937404	0.772907	NM_080284	ATP-binding cassette, sub-family A (ABC1), member 6	HG18;NCBI Build 36	transcript	chr17	64586441	64649610	http://www.ncbi.nlm.nih.gov/entrez/query.fcgi?db=gene&cmd=Retrieve&dopt=full_report&list_uids=23460
ABCA7	ABCA-SSN	NM_019112	88.0883	105.914	109.939	111.92	1.20236	1.24806	1.27054	NM_019112	ATP-binding cassette, sub-family A (ABC1), member 7	HG18;NCBI Build 36	transcript	chr19	992244	1016571	http://www.ncbi.nlm.nih.gov/entrez/query.fcgi?db=gene&cmd=Retrieve&dopt=full_report&list_uids=10347
ABCA8	KIAA0822	NM_007168	33.6467	63.8345	61.3118	57.3759	1.8972	1.82222	1.70525	NM_007168	ATP-binding cassette, sub-family A (ABC1), member 8	HG18;NCBI Build 36	transcript	chr17	64375024	64463128	http://www.ncbi.nlm.nih.gov/entrez/query.fcgi?db=gene&cmd=Retrieve&dopt=full_report&list_uids=10351
ABCA9	DKFZp686F2450	NM_172386	38.0243	32.2173	27.7113	32.4816	0.847282	0.728779	0.854233	NM_172386	ATP-binding cassette, sub-family A (ABC1), member 9	HG18;NCBI Build 36	transcript	chr17	64482574	64568731	http://www.ncbi.nlm.nih.gov/entrez/query.fcgi?db=gene&cmd=Retrieve&dopt=full_report&list_uids=10350
ABCA9	DKFZp686F2450	NM_080283	18.2962	19.9489	22.9499	13.5923	1.09033	1.25435	0.742903	NM_080283	ATP-binding cassette, sub-family A (ABC1), member 9	HG18;NCBI Build 36	transcript	chr17	64482574	64568731	http://www.ncbi.nlm.nih.gov/entrez/query.fcgi?db=gene&cmd=Retrieve&dopt=full_report&list_uids=10350
ABCB1	ABC20	NM_000927	18.9869	18.1463	22.4234	17.8694	0.955727	1.18099	0.941144	NM_000927	ATP-binding cassette, sub-family B (MDR/TAP), member 1	HG18;NCBI Build 36	transcript	chr7	86970883	87180500	http://www.ncbi.nlm.nih.gov/entrez/query.fcgi?db=gene&cmd=Retrieve&dopt=full_report&list_uids=5243
ABCB10	EST20237	NM_012089	129.935	210.429	143.993	85.5437	1.6195	1.10819	0.658357	NM_012089	ATP-binding cassette, sub-family B (MDR/TAP), member 10	HG18;NCBI Build 36	transcript	chr1	227718952	227761065	http://www.ncbi.nlm.nih.gov/entrez/query.fcgi?db=gene&cmd=Retrieve&dopt=full_report&list_uids=23456
ABCB11	ABC16	NM_003742	22.5896	13.4344	16.6921	22.505	0.594716	0.738929	0.996255	NM_003742	ATP-binding cassette, sub-family B (MDR/TAP), member 11	HG18;NCBI Build 36	transcript	chr2	169487694	169596079	http://www.ncbi.nlm.nih.gov/entrez/query.fcgi?db=gene&cmd=Retrieve&dopt=full_report&list_uids=8647
ABCB4	ABC21	NM_018850	19.0835	16.5553	26.5827	27.6782	0.867519	1.39297	1.45037	NM_018850	ATP-binding cassette, sub-family B (MDR/TAP), member 4	HG18;NCBI Build 36	transcript	chr7	86869296	86947684	http://www.ncbi.nlm.nih.gov/entrez/query.fcgi?db=gene&cmd=Retrieve&dopt=full_report&list_uids=5244
ABCB4	ABC21	NM_000443	25.5443	19.4063	23.6647	21.5885	0.759712	0.926418	0.84514	NM_000443	ATP-binding cassette, sub-family B (MDR/TAP), member 4	HG18;NCBI Build 36	transcript	chr7	86869296	86947684	http://www.ncbi.nlm.nih.gov/entrez/query.fcgi?db=gene&cmd=Retrieve&dopt=full_report&list_uids=5244
ABCB5	ABCB5alpha	NM_178559	18.2113	19.7626	19.1135	15.0668	1.08518	1.04954	0.827332	NM_178559	ATP-binding cassette, sub-family B (MDR/TAP), member 5	HG18;NCBI Build 36	transcript	chr7	20653569	20761772	http://www.ncbi.nlm.nih.gov/entrez/query.fcgi?db=gene&cmd=Retrieve&dopt=full_report&list_uids=340273
ABCB6	ABC	NM_005689	1337.43	1455.05	1253.94	2234.18	1.08794	0.937575	1.6705	NM_005689	ATP-binding cassette, sub-family B (MDR/TAP), member 6	HG18;NCBI Build 36	transcript	chr2	219782737	219791916	http://www.ncbi.nlm.nih.gov/entrez/query.fcgi?db=gene&cmd=Retrieve&dopt=full_report&list_uids=10058
ABCB7	ABC7	NM_004299	3736.2	3231.93	3552.06	4349.43	0.865031	0.950714	1.16413	NM_004299	ATP-binding cassette, sub-family B (MDR/TAP), member 7	HG18;NCBI Build 36	transcript	chrX	74189829	74292857	http://www.ncbi.nlm.nih.gov/entrez/query.fcgi?db=gene&cmd=Retrieve&dopt=full_report&list_uids=22
ABCB8	EST328128	NM_007188	327.929	270.929	327.279	316.429	0.826182	0.998017	0.964931	NM_007188	ATP-binding cassette, sub-family B (MDR/TAP), member 8	HG18;NCBI Build 36	transcript	chr7	150356469	150373585	http://www.ncbi.nlm.nih.gov/entrez/query.fcgi?db=gene&cmd=Retrieve&dopt=full_report&list_uids=11194
ABCB9	EST122234	NM_019624	128.343	162.621	162.037	173.007	1.26708	1.26254	1.34801	NM_019624	ATP-binding cassette, sub-family B (MDR/TAP), member 9	HG18;NCBI Build 36	transcript	chr12	121979491	122016985	http://www.ncbi.nlm.nih.gov/entrez/query.fcgi?db=gene&cmd=Retrieve&dopt=full_report&list_uids=23457
ABCB9	EST122234	NM_203444	207.363	157.679	171.392	151.93	0.760405	0.826534	0.732676	NM_203444	ATP-binding cassette, sub-family B (MDR/TAP), member 9	HG18;NCBI Build 36	transcript	chr12	121979498	122025705	http://www.ncbi.nlm.nih.gov/entrez/query.fcgi?db=gene&cmd=Retrieve&dopt=full_report&list_uids=23457
ABCC1	ABC29	NM_004996	2055.31	1984.83	2031.85	2227.24	0.96571	0.988585	1.08365	NM_004996	ATP-binding cassette, sub-family C (CFTR/MRP), member 1	HG18;NCBI Build 36	transcript	chr16	15950934	16143774	http://www.ncbi.nlm.nih.gov/entrez/query.fcgi?db=gene&cmd=Retrieve&dopt=full_report&list_uids=4363
ABCC1	ABC29	NM_019900	3969.18	3612.93	3829.24	3578.06	0.910246	0.964744	0.90146	NM_019900	ATP-binding cassette, sub-family C (CFTR/MRP), member 1	HG18;NCBI Build 36	transcript	chr16	15950934	16143774	http://www.ncbi.nlm.nih.gov/entrez/query.fcgi?db=gene&cmd=Retrieve&dopt=full_report&list_uids=4363
ABCC10	EST182763	NM_033450	1039.14	1140.7	1262.68	1475.68	1.09774	1.21512	1.4201	NM_033450	ATP-binding cassette, sub-family C (CFTR/MRP), member 10	HG18;NCBI Build 36	transcript	chr6	43507466	43526141	http://www.ncbi.nlm.nih.gov/entrez/query.fcgi?db=gene&cmd=Retrieve&dopt=full_report&list_uids=89845
ABCC11	EWWD	NM_032583	23.0574	16.1581	22.3058	16.1581	0.700777	0.967403	0.700777	NM_032583	ATP-binding cassette, sub-family C (CFTR/MRP), member 11	HG18;NCBI Build 36	transcript	chr16	46758322	46835634	http://www.ncbi.nlm.nih.gov/entrez/query.fcgi?db=gene&cmd=Retrieve&dopt=full_report&list_uids=85320
ABCC12	MGC27071	NM_145187	36.477	22.8174	34.7518	43.7019	0.625528	0.952704	1.19807	NM_145187	ATP-binding cassette, sub-family C (CFTR/MRP), member 12	HG18;NCBI Build 36	transcript	chr16	46674384	46738182	http://www.ncbi.nlm.nih.gov/entrez/query.fcgi?db=gene&cmd=Retrieve&dopt=full_report&list_uids=94160
ABCC12	MGC27071	NM_145188	27.0379	26.2068	29.5782	23.9606	0.969262	1.09395	0.886186	NM_145188	ATP-binding cassette, sub-family C (CFTR/MRP), member 12	HG18;NCBI Build 36	transcript	chr16	46674384	46738182	http://www.ncbi.nlm.nih.gov/entrez/query.fcgi?db=gene&cmd=Retrieve&dopt=full_report&list_uids=94160
ABCC12	MGC27071	NM_033226	58.2374	42.0392	49.0745	41.7131	0.721859	0.842663	0.71626	NM_033226	ATP-binding cassette, sub-family C (CFTR/MRP), member 12	HG18;NCBI Build 36	transcript	chr16	46674384	46738182	http://www.ncbi.nlm.nih.gov/entrez/query.fcgi?db=gene&cmd=Retrieve&dopt=full_report&list_uids=94160
ABCC12	MGC27071	NM_145190	43.6796	29.1017	50.4502	28.6069	0.666254	1.15501	0.654926	NM_145190	ATP-binding cassette, sub-family C (CFTR/MRP), member 12	HG18;NCBI Build 36	transcript	chr16	46674384	46738182	http://www.ncbi.nlm.nih.gov/entrez/query.fcgi?db=gene&cmd=Retrieve&dopt=full_report&list_uids=94160
ABCC13	C21orf73	NM_172025	15.6903	15.5683	14.4989	17.6827	0.992224	0.924068	1.12698	NM_172025	ATP-binding cassette, sub-family C (CFTR/MRP), member 13	HG18;NCBI Build 36	transcript	chr21	14567990	14585591	http://www.ncbi.nlm.nih.gov/entrez/query.fcgi?db=gene&cmd=Retrieve&dopt=full_report&list_uids=150000
ABCC13	C21orf73	NM_172026	15.2907	21.7984	13.6045	16.9317	1.4256	0.889724	1.10732	NM_172026	ATP-binding cassette, sub-family C (CFTR/MRP), member 13	HG18;NCBI Build 36	transcript	chr21	14567990	14593882	http://www.ncbi.nlm.nih.gov/entrez/query.fcgi?db=gene&cmd=Retrieve&dopt=full_report&list_uids=150000
ABCC13	C21orf73	NM_172024	25.6104	13.4344	22.9042	27.7572	0.524568	0.894332	1.08383	NM_172024	ATP-binding cassette, sub-family C (CFTR/MRP), member 13	HG18;NCBI Build 36	transcript	chr21	14567990	14595600	http://www.ncbi.nlm.nih.gov/entrez/query.fcgi?db=gene&cmd=Retrieve&dopt=full_report&list_uids=150000
ABCC13	C21orf73	NM_138726	18.2113	21.7469	16.4576	16.6921	1.19414	0.903703	0.916579	NM_138726	ATP-binding cassette, sub-family C (CFTR/MRP), member 13	HG18;NCBI Build 36	transcript	chr21	14567990	14593882	http://www.ncbi.nlm.nih.gov/entrez/query.fcgi?db=gene&cmd=Retrieve&dopt=full_report&list_uids=150000
ABCC2	ABC30	NM_000392	701.28	775.917	856.888	651.442	1.10643	1.22189	0.928932	NM_000392	ATP-binding cassette, sub-family C (CFTR/MRP), member 2	HG18;NCBI Build 36	transcript	chr10	101532560	101601571	http://www.ncbi.nlm.nih.gov/entrez/query.fcgi?db=gene&cmd=Retrieve&dopt=full_report&list_uids=1244
ABCC3	ABC31	NM_003786	35.8417	36.2448	36.5423	39.4361	1.01125	1.01955	1.10029	NM_003786	ATP-binding cassette, sub-family C (CFTR/MRP), member 3	HG18;NCBI Build 36	transcript	chr17	46067226	46124062	http://www.ncbi.nlm.nih.gov/entrez/query.fcgi?db=gene&cmd=Retrieve&dopt=full_report&list_uids=8714
ABCC4	EST170205	NM_005845	5097.45	4447.5	4484.43	3776.93	0.872495	0.879739	0.740945	NM_005845	ATP-binding cassette, sub-family C (CFTR/MRP), member 4	HG18;NCBI Build 36	transcript	chr13	94470089	94751684	http://www.ncbi.nlm.nih.gov/entrez/query.fcgi?db=gene&cmd=Retrieve&dopt=full_report&list_uids=10257
ABCC5	ABC33	NM_005688	43.7019	66.5328	50.0701	34.9819	1.52242	1.14572	0.800466	NM_005688	ATP-binding cassette, sub-family C (CFTR/MRP), member 5	HG18;NCBI Build 36	transcript	chr3	185120415	185218421	http://www.ncbi.nlm.nih.gov/entrez/query.fcgi?db=gene&cmd=Retrieve&dopt=full_report&list_uids=10057
ABCC5	ABC33	NM_001023587	1267.93	836.679	810.264	874.432	0.659879	0.639045	0.689654	NM_001023587	ATP-binding cassette, sub-family C (CFTR/MRP), member 5	HG18;NCBI Build 36	transcript	chr3	185184234	185218421	http://www.ncbi.nlm.nih.gov/entrez/query.fcgi?db=gene&cmd=Retrieve&dopt=full_report&list_uids=10057
ABCC6	ABC34	NM_001171	26.0444	21.4032	23.6647	19.9369	0.821797	0.908629	0.765497	NM_001171	ATP-binding cassette, sub-family C (CFTR/MRP), member 6	HG18;NCBI Build 36	transcript	chr16	16151490	16224815	http://www.ncbi.nlm.nih.gov/entrez/query.fcgi?db=gene&cmd=Retrieve&dopt=full_report&list_uids=368
ABCC8	ABC36	NM_000352	33.9603	46.9183	31.6839	24.3615	1.38156	0.932969	0.717352	NM_000352	ATP-binding cassette, sub-family C (CFTR/MRP), member 8	HG18;NCBI Build 36	transcript	chr11	17371008	17455025	http://www.ncbi.nlm.nih.gov/entrez/query.fcgi?db=gene&cmd=Retrieve&dopt=full_report&list_uids=6833
ABCC9	ABC37	NM_020297	12239.8	13432.6	10484	17117.5	1.09745	0.856545	1.3985	NM_020297	ATP-binding cassette, sub-family C (CFTR/MRP), member 9	HG18;NCBI Build 36	transcript	chr12	21845244	21980875	http://www.ncbi.nlm.nih.gov/entrez/query.fcgi?db=gene&cmd=Retrieve&dopt=full_report&list_uids=10060
ABCC9	ABC37	NM_005691	14865.2	9985.4	15227.2	18494.2	0.671729	1.02435	1.24412	NM_005691	ATP-binding cassette, sub-family C (CFTR/MRP), member 9	HG18;NCBI Build 36	transcript	chr12	21849374	21980875	http://www.ncbi.nlm.nih.gov/entrez/query.fcgi?db=gene&cmd=Retrieve&dopt=full_report&list_uids=10060
ABCD1	ABC42	NM_000033	511.403	445.723	542.26	589.937	0.871568	1.06034	1.15357	NM_000033	ATP-binding cassette, sub-family D (ALD), member 1	HG18;NCBI Build 36	transcript	chrX	152643529	152663375	http://www.ncbi.nlm.nih.gov/entrez/query.fcgi?db=gene&cmd=Retrieve&dopt=full_report&list_uids=215
ABCD2	ABC39	NM_005164	17.1766	17.9441	17.4269	13.1043	1.04468	1.01457	0.762916	NM_005164	ATP-binding cassette, sub-family D (ALD), member 2	HG18;NCBI Build 36	transcript	chr12	38232812	38300237	http://www.ncbi.nlm.nih.gov/entrez/query.fcgi?db=gene&cmd=Retrieve&dopt=full_report&list_uids=225
ABCD3	ABC43	NM_002858	2233.51	2662.18	1942.54	1892.43	1.19193	0.869727	0.847289	NM_002858	ATP-binding cassette, sub-family D (ALD), member 3	HG18;NCBI Build 36	transcript	chr1	94656598	94756672	http://www.ncbi.nlm.nih.gov/entrez/query.fcgi?db=gene&cmd=Retrieve&dopt=full_report&list_uids=5825
ABCD4	ABC41	NM_005050	912.929	877.429	966.952	1136.51	0.961114	1.05917	1.2449	NM_005050	ATP-binding cassette, sub-family D (ALD), member 4	HG18;NCBI Build 36	transcript	chr14	73821880	73839420	http://www.ncbi.nlm.nih.gov/entrez/query.fcgi?db=gene&cmd=Retrieve&dopt=full_report&list_uids=5826
ABCD4	ABC41	NM_020325	552.429	543.429	478.563	448.925	0.983708	0.866288	0.812637	NM_020325	ATP-binding cassette, sub-family D (ALD), member 4	HG18;NCBI Build 36	transcript	chr14	73821880	73839420	http://www.ncbi.nlm.nih.gov/entrez/query.fcgi?db=gene&cmd=Retrieve&dopt=full_report&list_uids=5826
ABCE1	ABC38	NM_002940	5008.3	5616.93	5472.68	2953	1.12152	1.09272	0.589621	NM_002940	ATP-binding cassette, sub-family E (OABP), member 1	HG18;NCBI Build 36	transcript	chr4	146238930	146269781	http://www.ncbi.nlm.nih.gov/entrez/query.fcgi?db=gene&cmd=Retrieve&dopt=full_report&list_uids=6059
ABCF1	ABC27	NM_001025091	7933.05	8522.38	8663.18	6272.18	1.07429	1.09204	0.790639	NM_001025091	ATP-binding cassette, sub-family F (GCN20), member 1	HG18;NCBI Build 36	transcript	chr6	30647148	30667288	http://www.ncbi.nlm.nih.gov/entrez/query.fcgi?db=gene&cmd=Retrieve&dopt=full_report&list_uids=23
ABCF2	ABC28	NM_007189	360.429	504.179	468.043	342.61	1.39883	1.29857	0.95056	NM_007189	ATP-binding cassette, sub-family F (GCN20), member 2	HG18;NCBI Build 36	transcript	chr7	150540508	150555250	http://www.ncbi.nlm.nih.gov/entrez/query.fcgi?db=gene&cmd=Retrieve&dopt=full_report&list_uids=10061
ABCF2	ABC28	NM_005692	27.8449	22.1757	25.0286	19.5655	0.796401	0.898858	0.70266	NM_005692	ATP-binding cassette, sub-family F (GCN20), member 2	HG18;NCBI Build 36	transcript	chr7	150535855	150555250	http://www.ncbi.nlm.nih.gov/entrez/query.fcgi?db=gene&cmd=Retrieve&dopt=full_report&list_uids=10061
ABCF3	EST201864	NM_018358	6514.48	5441.01	6073.5	6104.35	0.835218	0.932308	0.937044	NM_018358	ATP-binding cassette, sub-family F (GCN20), member 3	HG18;NCBI Build 36	transcript	chr3	185386579	185394487	http://www.ncbi.nlm.nih.gov/entrez/query.fcgi?db=gene&cmd=Retrieve&dopt=full_report&list_uids=55324
ABCG1	ABC8	NM_004915	85.1475	63.503	118.555	132.134	0.7458	1.39235	1.55182	NM_004915	ATP-binding cassette, sub-family G (WHITE), member 1	HG18;NCBI Build 36	transcript	chr21	42512335	42590423	http://www.ncbi.nlm.nih.gov/entrez/query.fcgi?db=gene&cmd=Retrieve&dopt=full_report&list_uids=9619
ABCG2	ABC15	NM_004827	137.488	114.806	104.75	73.5114	0.835026	0.761883	0.534676	NM_004827	ATP-binding cassette, sub-family G (WHITE), member 2	HG18;NCBI Build 36	transcript	chr4	89230439	89299035	http://www.ncbi.nlm.nih.gov/entrez/query.fcgi?db=gene&cmd=Retrieve&dopt=full_report&list_uids=9429
ABCG4	WHITE2	NM_022169	49.2538	69.9955	41.4937	53.5421	1.42112	0.842447	1.08707	NM_022169	ATP-binding cassette, sub-family G (WHITE), member 4	HG18;NCBI Build 36	transcript	chr11	118524959	118538585	http://www.ncbi.nlm.nih.gov/entrez/query.fcgi?db=gene&cmd=Retrieve&dopt=full_report&list_uids=64137
ABCG5	sterolin 1	NM_022436	16.7351	20.3673	20.2381	13.1776	1.21704	1.20932	0.787423	NM_022436	ATP-binding cassette, sub-family G (WHITE), member 5 (sterolin 1)	HG18;NCBI Build 36	transcript	chr2	43893114	43919462	http://www.ncbi.nlm.nih.gov/entrez/query.fcgi?db=gene&cmd=Retrieve&dopt=full_report&list_uids=64240
ABCG8	sterolin 2	NM_022437	27.9282	55.0914	46.1565	30.6448	1.97261	1.65268	1.09727	NM_022437	ATP-binding cassette, sub-family G (WHITE), member 8 (sterolin 2)	HG18;NCBI Build 36	transcript	chr2	43919606	43959109	http://www.ncbi.nlm.nih.gov/entrez/query.fcgi?db=gene&cmd=Retrieve&dopt=full_report&list_uids=64241
ABHD1	FLJ36128	NM_152870	212.179	226.485	240.929	275.104	1.06742	1.1355	1.29656	NM_152870	abhydrolase domain containing 1	HG18;NCBI Build 36	transcript	chr2	27200160	27207184	http://www.ncbi.nlm.nih.gov/entrez/query.fcgi?db=gene&cmd=Retrieve&dopt=full_report&list_uids=84696
ABHD1	FLJ36128	NM_032604	523.474	461.63	491.15	568.341	0.881858	0.938252	1.08571	NM_032604	abhydrolase domain containing 1	HG18;NCBI Build 36	transcript	chr2	27200160	27207184	http://www.ncbi.nlm.nih.gov/entrez/query.fcgi?db=gene&cmd=Retrieve&dopt=full_report&list_uids=84696
ABHD10	FLJ11342	NM_018394	342.097	392.256	372.023	440.475	1.14662	1.08748	1.28757	NM_018394	abhydrolase domain containing 10	HG18;NCBI Build 36	transcript	chr3	113180588	113194896	http://www.ncbi.nlm.nih.gov/entrez/query.fcgi?db=gene&cmd=Retrieve&dopt=full_report&list_uids=55347
ABHD11	PP1226	NM_148915	331.679	329.2	298.679	265.218	0.992525	0.900506	0.799621	NM_148915	abhydrolase domain containing 11	HG18;NCBI Build 36	transcript	chr7	72788362	72791120	http://www.ncbi.nlm.nih.gov/entrez/query.fcgi?db=gene&cmd=Retrieve&dopt=full_report&list_uids=83451
ABHD11	PP1226	NM_148914	208.143	208.929	237.429	160.479	1.00378	1.1407	0.771005	NM_148914	abhydrolase domain containing 11	HG18;NCBI Build 36	transcript	chr7	72788362	72791120	http://www.ncbi.nlm.nih.gov/entrez/query.fcgi?db=gene&cmd=Retrieve&dopt=full_report&list_uids=83451
ABHD11	PP1226	NM_148912	347.929	344.155	292.929	264.313	0.989152	0.841922	0.759674	NM_148912	abhydrolase domain containing 11	HG18;NCBI Build 36	transcript	chr7	72788362	72791120	http://www.ncbi.nlm.nih.gov/entrez/query.fcgi?db=gene&cmd=Retrieve&dopt=full_report&list_uids=83451
ABHD11	PP1226	NM_148916	283.862	217.898	185.758	158.515	0.76762	0.654395	0.558423	NM_148916	abhydrolase domain containing 11	HG18;NCBI Build 36	transcript	chr7	72790059	72791120	http://www.ncbi.nlm.nih.gov/entrez/query.fcgi?db=gene&cmd=Retrieve&dopt=full_report&list_uids=83451
ABHD11	PP1226	NM_031295	133.569	122.621	107.28	68.2428	0.918041	0.803185	0.51092	NM_031295	abhydrolase domain containing 11	HG18;NCBI Build 36	transcript	chr7	72788362	72791120	http://www.ncbi.nlm.nih.gov/entrez/query.fcgi?db=gene&cmd=Retrieve&dopt=full_report&list_uids=83451
ABHD12	C20orf22	NM_015600	12687.3	10460.4	11099.6	9750.18	0.824481	0.874858	0.7685	NM_015600	abhydrolase domain containing 12	HG18;NCBI Build 36	transcript	chr20	25223378	25319454	http://www.ncbi.nlm.nih.gov/entrez/query.fcgi?db=gene&cmd=Retrieve&dopt=full_report&list_uids=26090
ABHD13	C13orf6	NM_032859	157.667	172.293	147.466	173.208	1.09277	0.9353	1.09857	NM_032859	abhydrolase domain containing 13	HG18;NCBI Build 36	transcript	chr13	107668763	107684604	http://www.ncbi.nlm.nih.gov/entrez/query.fcgi?db=gene&cmd=Retrieve&dopt=full_report&list_uids=84945
ABHD14A	DKFZP564O243	NM_015407	215.179	174.737	241.489	220.679	0.812054	1.12227	1.02556	NM_015407	abhydrolase domain containing 14A	HG18;NCBI Build 36	transcript	chr3	51984123	51990252	http://www.ncbi.nlm.nih.gov/entrez/query.fcgi?db=gene&cmd=Retrieve&dopt=full_report&list_uids=25864
ABHD14B	CIB	NM_032750	15916.7	15299.1	17106.5	20826.6	0.961198	1.07475	1.30848	NM_032750	abhydrolase domain containing 14B	HG18;NCBI Build 36	transcript	chr3	51977570	51983070	http://www.ncbi.nlm.nih.gov/entrez/query.fcgi?db=gene&cmd=Retrieve&dopt=full_report&list_uids=84836
ABHD2	HS1-2	NM_007011	7871.18	8156.43	8474.43	8358.18	1.03624	1.07664	1.06187	NM_007011	abhydrolase domain containing 2	HG18;NCBI Build 36	transcript	chr15	87432627	87541204	http://www.ncbi.nlm.nih.gov/entrez/query.fcgi?db=gene&cmd=Retrieve&dopt=full_report&list_uids=11057
ABHD3	LABH3	NM_138340	1378.93	1348.09	941.929	982.429	0.977632	0.683087	0.712458	NM_138340	abhydrolase domain containing 3	HG18;NCBI Build 36	transcript	chr18	17484855	17538724	http://www.ncbi.nlm.nih.gov/entrez/query.fcgi?db=gene&cmd=Retrieve&dopt=full_report&list_uids=171586
ABHD4	FLJ12816	NM_022060	1427.43	1261.19	1921.5	2134.93	0.883542	1.34613	1.49565	NM_022060	abhydrolase domain containing 4	HG18;NCBI Build 36	transcript	chr14	22136986	22151105	http://www.ncbi.nlm.nih.gov/entrez/query.fcgi?db=gene&cmd=Retrieve&dopt=full_report&list_uids=63874
ABHD5	CDS	NM_016006	8525.18	9255.93	7531.68	13342.9	1.08572	0.883463	1.56512	NM_016006	abhydrolase domain containing 5	HG18;NCBI Build 36	transcript	chr3	43707378	43735296	http://www.ncbi.nlm.nih.gov/entrez/query.fcgi?db=gene&cmd=Retrieve&dopt=full_report&list_uids=51099
ABHD6	-	NM_020676	690.112	776.466	592.832	682.329	1.12513	0.859037	0.988722	NM_020676	abhydrolase domain containing 6	HG18;NCBI Build 36	transcript	chr3	58198348	58255501	http://www.ncbi.nlm.nih.gov/entrez/query.fcgi?db=gene&cmd=Retrieve&dopt=full_report&list_uids=57406
ABHD7	EPHXRP	NM_173567	666.179	617.679	467.929	440.929	0.927197	0.702407	0.661878	NM_173567	abhydrolase domain containing 7	HG18;NCBI Build 36	transcript	chr1	92268145	92301681	http://www.ncbi.nlm.nih.gov/entrez/query.fcgi?db=gene&cmd=Retrieve&dopt=full_report&list_uids=253152
ABHD8	FLJ11743	NM_024527	412.766	448.83	438.011	481.9	1.08737	1.06116	1.16749	NM_024527	abhydrolase domain containing 8	HG18;NCBI Build 36	transcript	chr19	17263940	17275234	http://www.ncbi.nlm.nih.gov/entrez/query.fcgi?db=gene&cmd=Retrieve&dopt=full_report&list_uids=79575
ABHD9	FLJ22408	NM_024794	21.8082	22.126	19.1036	22.126	1.01457	0.875982	1.01457	NM_024794	abhydrolase domain containing 9	HG18;NCBI Build 36	transcript	chr19	15198729	15204231	http://www.ncbi.nlm.nih.gov/entrez/query.fcgi?db=gene&cmd=Retrieve&dopt=full_report&list_uids=79852
ABI1	ABI-1	NM_001012750	328.429	429.191	463.679	516.115	1.3068	1.41181	1.57147	NM_001012750	abl-interactor 1	HG18;NCBI Build 36	transcript	chr10	27075530	27189965	http://www.ncbi.nlm.nih.gov/entrez/query.fcgi?db=gene&cmd=Retrieve&dopt=full_report&list_uids=10006
ABI2	ABI-2	NM_005759	4472.17	4207.82	3767.73	4270.16	0.940891	0.842484	0.954831	NM_005759	abl interactor 2	HG18;NCBI Build 36	transcript	chr2	203901406	204000577	http://www.ncbi.nlm.nih.gov/entrez/query.fcgi?db=gene&cmd=Retrieve&dopt=full_report&list_uids=10152
ABI3	NESH	NM_016428	284.179	202.742	235.432	153.93	0.713431	0.828461	0.541664	NM_016428	ABI gene family, member 3	HG18;NCBI Build 36	transcript	chr17	44642587	44655586	http://www.ncbi.nlm.nih.gov/entrez/query.fcgi?db=gene&cmd=Retrieve&dopt=full_report&list_uids=51225
ABI3BP	FLJ41743	NM_015429	1508.75	1780.43	2214.68	2806.43	1.18007	1.46789	1.86011	NM_015429	ABI gene family, member 3 (NESH) binding protein	HG18;NCBI Build 36	transcript	chr3	101950868	102195004	http://www.ncbi.nlm.nih.gov/entrez/query.fcgi?db=gene&cmd=Retrieve&dopt=full_report&list_uids=25890
ABL1	ABL	NM_005157	5752.18	5991.93	6462.18	6026.68	1.04168	1.12343	1.04772	NM_005157	v-abl Abelson murine leukemia viral oncogene homolog 1	HG18;NCBI Build 36	transcript	chr9	132700651	132752879	http://www.ncbi.nlm.nih.gov/entrez/query.fcgi?db=gene&cmd=Retrieve&dopt=full_report&list_uids=25
ABL1	ABL	NM_007313	4903.26	4920.43	4288.64	4666.77	1.0035	0.87465	0.951767	NM_007313	v-abl Abelson murine leukemia viral oncogene homolog 1	HG18;NCBI Build 36	transcript	chr9	132579088	132752883	http://www.ncbi.nlm.nih.gov/entrez/query.fcgi?db=gene&cmd=Retrieve&dopt=full_report&list_uids=25
ABL2	ABLL	NM_005158	4434.43	4480.44	4272.68	4367.6	1.01038	0.963524	0.984928	NM_005158	v-abl Abelson murine leukemia viral oncogene homolog 2 (arg, Abelson-related gene)	HG18;NCBI Build 36	transcript	chr1	177343379	177378808	http://www.ncbi.nlm.nih.gov/entrez/query.fcgi?db=gene&cmd=Retrieve&dopt=full_report&list_uids=27
ABLIM1	ABLIM	NM_001003407	2208.69	2496.77	2116.31	2099.09	1.13043	0.958177	0.95038	NM_001003407	actin binding LIM protein 1	HG18;NCBI Build 36	transcript	chr10	116180858	116434404	http://www.ncbi.nlm.nih.gov/entrez/query.fcgi?db=gene&cmd=Retrieve&dopt=full_report&list_uids=3983
ABLIM2	DKFZp761F129	NM_032432	828.804	843.416	809.161	718.671	1.01763	0.976299	0.867118	NM_032432	actin binding LIM protein family, member 2	HG18;NCBI Build 36	transcript	chr4	8017938	8211438	http://www.ncbi.nlm.nih.gov/entrez/query.fcgi?db=gene&cmd=Retrieve&dopt=full_report&list_uids=84448
ABLIM3	HMFN1661	NM_014945	8873.93	9535.11	9880.18	9465.43	1.07451	1.11339	1.06666	NM_014945	actin binding LIM protein family, member 3	HG18;NCBI Build 36	transcript	chr5	148501325	148620192	http://www.ncbi.nlm.nih.gov/entrez/query.fcgi?db=gene&cmd=Retrieve&dopt=full_report&list_uids=22885
ABO	A3GALNT	NM_020469	1528.76	769.652	1477.41	1527.29	0.503448	0.966407	0.999035	NM_020469	ABO blood group (transferase A, alpha 1-3-N-acetylgalactosaminyltransferase; transferase B, alpha 1-3-galactosyltransferase)	HG18;NCBI Build 36	transcript	chr9	135120383	135140451	http://www.ncbi.nlm.nih.gov/entrez/query.fcgi?db=gene&cmd=Retrieve&dopt=full_report&list_uids=28
ABP1	ABP	NM_001091	145.43	139.931	106.967	145.866	0.962187	0.73552	1.003	NM_001091	amiloride binding protein 1 (amine oxidase (copper-containing))	HG18;NCBI Build 36	transcript	chr7	150180505	150189312	http://www.ncbi.nlm.nih.gov/entrez/query.fcgi?db=gene&cmd=Retrieve&dopt=full_report&list_uids=26
ABR	FLJ45954	NM_001092	1080.18	1202.93	1025.33	1172.25	1.11364	0.949218	1.08524	NM_001092	active BCR-related gene	HG18;NCBI Build 36	transcript	chr17	853508	959074	http://www.ncbi.nlm.nih.gov/entrez/query.fcgi?db=gene&cmd=Retrieve&dopt=full_report&list_uids=29
ABRA	STARS	NM_139166	37.9617	62.1371	30.6938	14.9494	1.63684	0.808547	0.393802	NM_139166	actin-binding Rho activating protein	HG18;NCBI Build 36	transcript	chr8	107842320	107851649	http://www.ncbi.nlm.nih.gov/entrez/query.fcgi?db=gene&cmd=Retrieve&dopt=full_report&list_uids=137735
ABT1	hABT1	NM_013375	277.185	250.553	260.17	142.465	0.903918	0.938614	0.513971	NM_013375	activator of basal transcription 1	HG18;NCBI Build 36	transcript	chr6	26705158	26708257	http://www.ncbi.nlm.nih.gov/entrez/query.fcgi?db=gene&cmd=Retrieve&dopt=full_report&list_uids=29777
ABTB1	BPOZ	NM_032548	212.102	218.078	258.765	329.792	1.02818	1.22	1.55487	NM_032548	ankyrin repeat and BTB (POZ) domain containing 1	HG18;NCBI Build 36	transcript	chr3	128874470	128882453	http://www.ncbi.nlm.nih.gov/entrez/query.fcgi?db=gene&cmd=Retrieve&dopt=full_report&list_uids=80325
ABTB2	DKFZP586C1619	NM_145804	1388.91	1672.69	1485.21	1344.66	1.20431	1.06933	0.968142	NM_145804	ankyrin repeat and BTB (POZ) domain containing 2	HG18;NCBI Build 36	transcript	chr11	34129110	34335378	http://www.ncbi.nlm.nih.gov/entrez/query.fcgi?db=gene&cmd=Retrieve&dopt=full_report&list_uids=25841
ACAA1	ACAA	NM_001607	978.775	975.162	988.448	1017.41	0.996309	1.00988	1.03947	NM_001607	acetyl-Coenzyme A acyltransferase 1 (peroxisomal 3-oxoacyl-Coenzyme A thiolase)	HG18;NCBI Build 36	transcript	chr3	38139210	38153619	http://www.ncbi.nlm.nih.gov/entrez/query.fcgi?db=gene&cmd=Retrieve&dopt=full_report&list_uids=30
ACAA2	DSAEC	NM_006111	6325.18	5802.6	6310.18	6278.01	0.917381	0.997629	0.992542	NM_006111	acetyl-Coenzyme A acyltransferase 2 (mitochondrial 3-oxoacyl-Coenzyme A thiolase)	HG18;NCBI Build 36	transcript	chr18	45563872	45593900	http://www.ncbi.nlm.nih.gov/entrez/query.fcgi?db=gene&cmd=Retrieve&dopt=full_report&list_uids=10449
ACACA	ACAC	NM_000664	5943.03	5709.6	7246.93	5702.93	0.960722	1.2194	0.9596	NM_000664	acetyl-Coenzyme A carboxylase alpha	HG18;NCBI Build 36	transcript	chr17	32516039	32841015	http://www.ncbi.nlm.nih.gov/entrez/query.fcgi?db=gene&cmd=Retrieve&dopt=full_report&list_uids=31
ACACB	ACC2	NM_001093	263.679	253.884	171.619	93.1168	0.962853	0.650864	0.353144	NM_001093	acetyl-Coenzyme A carboxylase beta	HG18;NCBI Build 36	transcript	chr12	108061593	108190414	http://www.ncbi.nlm.nih.gov/entrez/query.fcgi?db=gene&cmd=Retrieve&dopt=full_report&list_uids=32
ACAD10	MGC5601	NM_025247	413.679	426.506	432.679	716.632	1.03101	1.04593	1.73234	NM_025247	acyl-Coenzyme A dehydrogenase family, member 10	HG18;NCBI Build 36	transcript	chr12	110608284	110679284	http://www.ncbi.nlm.nih.gov/entrez/query.fcgi?db=gene&cmd=Retrieve&dopt=full_report&list_uids=80724
ACAD11	FLJ12592	NM_032169	694.678	650.439	730.013	1131.92	0.936317	1.05087	1.62941	NM_032169	acyl-Coenzyme A dehydrogenase family, member 11	HG18;NCBI Build 36	transcript	chr3	133759674	133861616	http://www.ncbi.nlm.nih.gov/entrez/query.fcgi?db=gene&cmd=Retrieve&dopt=full_report&list_uids=84129
ACAD8	ACAD-8	NM_014384	2184.21	2957.86	2558.54	2986.7	1.3542	1.17138	1.36741	NM_014384	acyl-Coenzyme A dehydrogenase family, member 8	HG18;NCBI Build 36	transcript	chr11	133628616	133640959	http://www.ncbi.nlm.nih.gov/entrez/query.fcgi?db=gene&cmd=Retrieve&dopt=full_report&list_uids=27034
ACAD9	ACAD-9	NM_014049	9473.75	10850.7	9615.85	8590.25	1.14535	1.015	0.906742	NM_014049	acyl-Coenzyme A dehydrogenase family, member 9	HG18;NCBI Build 36	transcript	chr3	130081143	130114647	http://www.ncbi.nlm.nih.gov/entrez/query.fcgi?db=gene&cmd=Retrieve&dopt=full_report&list_uids=28976
ACADL	ACAD4	NM_001608	45.5783	34.3117	38.7405	26.4469	0.752808	0.849977	0.580252	NM_001608	acyl-Coenzyme A dehydrogenase, long chain	HG18;NCBI Build 36	transcript	chr2	210760958	210798392	http://www.ncbi.nlm.nih.gov/entrez/query.fcgi?db=gene&cmd=Retrieve&dopt=full_report&list_uids=33
ACADM	ACAD1	NM_000016	2706.43	2837.18	2461.29	2201.81	1.04831	0.909423	0.81355	NM_000016	acyl-Coenzyme A dehydrogenase, C-4 to C-12 straight chain	HG18;NCBI Build 36	transcript	chr1	75962869	76001771	http://www.ncbi.nlm.nih.gov/entrez/query.fcgi?db=gene&cmd=Retrieve&dopt=full_report&list_uids=34
ACADS	ACAD3	NM_000017	418.738	539.422	492.429	603.679	1.28821	1.17598	1.44166	NM_000017	acyl-Coenzyme A dehydrogenase, C-2 to C-3 short chain	HG18;NCBI Build 36	transcript	chr12	119648049	119662193	http://www.ncbi.nlm.nih.gov/entrez/query.fcgi?db=gene&cmd=Retrieve&dopt=full_report&list_uids=35
ACADSB	2-MEBCAD	NM_001609	362.429	459.429	358.679	238.062	1.26764	0.989653	0.65685	NM_001609	acyl-Coenzyme A dehydrogenase, short/branched chain	HG18;NCBI Build 36	transcript	chr10	124758523	124807796	http://www.ncbi.nlm.nih.gov/entrez/query.fcgi?db=gene&cmd=Retrieve&dopt=full_report&list_uids=36
ACADVL	ACAD6	NM_000018	8709.33	6747.94	8325.96	10116	0.774794	0.955982	1.16152	NM_000018	acyl-Coenzyme A dehydrogenase, very long chain	HG18;NCBI Build 36	transcript	chr17	7063876	7069309	http://www.ncbi.nlm.nih.gov/entrez/query.fcgi?db=gene&cmd=Retrieve&dopt=full_report&list_uids=37
ACAT1	ACAT	NM_000019	6625.93	7718.34	6025.85	6769.43	1.16487	0.909435	1.02166	NM_000019	acetyl-Coenzyme A acetyltransferase 1 (acetoacetyl Coenzyme A thiolase)	HG18;NCBI Build 36	transcript	chr11	107497467	107523485	http://www.ncbi.nlm.nih.gov/entrez/query.fcgi?db=gene&cmd=Retrieve&dopt=full_report&list_uids=38
ACAT2	-	NM_005891	6736.77	8975.18	7707.25	7139.93	1.33227	1.14406	1.05985	NM_005891	acetyl-Coenzyme A acetyltransferase 2 (acetoacetyl Coenzyme A thiolase)	HG18;NCBI Build 36	transcript	chr6	160103074	160120077	http://www.ncbi.nlm.nih.gov/entrez/query.fcgi?db=gene&cmd=Retrieve&dopt=full_report&list_uids=39
ACBD3	GCP60	NM_022735	3594.67	3724.16	3983.93	4755.68	1.03602	1.10829	1.32298	NM_022735	acyl-Coenzyme A binding domain containing 3	HG18;NCBI Build 36	transcript	chr1	224399002	224441046	http://www.ncbi.nlm.nih.gov/entrez/query.fcgi?db=gene&cmd=Retrieve&dopt=full_report&list_uids=64746
ACBD4	FLJ13322	NM_024722	828.929	569.633	811.929	1121.32	0.687191	0.979492	1.35274	NM_024722	acyl-Coenzyme A binding domain containing 4	HG18;NCBI Build 36	transcript	chr17	40568579	40577324	http://www.ncbi.nlm.nih.gov/entrez/query.fcgi?db=gene&cmd=Retrieve&dopt=full_report&list_uids=79777
ACBD5	DKFZp434A2417	NM_145698	741.821	828.076	787.679	657.679	1.11627	1.06182	0.886575	NM_145698	acyl-Coenzyme A binding domain containing 5	HG18;NCBI Build 36	transcript	chr10	27525751	27569718	http://www.ncbi.nlm.nih.gov/entrez/query.fcgi?db=gene&cmd=Retrieve&dopt=full_report&list_uids=91452
ACBD6	MGC2404	NM_032360	944.915	1198.43	1019.19	708.179	1.26829	1.0786	0.749463	NM_032360	acyl-Coenzyme A binding domain containing 6	HG18;NCBI Build 36	transcript	chr1	178523987	178738102	http://www.ncbi.nlm.nih.gov/entrez/query.fcgi?db=gene&cmd=Retrieve&dopt=full_report&list_uids=84320
ACBD7	FLJ38219	NM_001039844	146.43	161.769	128.011	207.929	1.10475	0.874211	1.41999	NM_001039844	acyl-Coenzyme A binding domain containing 7	HG18;NCBI Build 36	transcript	chr10	15157480	15170781	http://www.ncbi.nlm.nih.gov/entrez/query.fcgi?db=gene&cmd=Retrieve&dopt=full_report&list_uids=414149
ACCN1	ACCN	NM_001094	412.681	371.278	383.724	189.381	0.899675	0.929834	0.458905	NM_001094	amiloride-sensitive cation channel 1, neuronal (degenerin)	HG18;NCBI Build 36	transcript	chr17	28364217	28463198	http://www.ncbi.nlm.nih.gov/entrez/query.fcgi?db=gene&cmd=Retrieve&dopt=full_report&list_uids=40
ACCN2	ASIC	NM_001095	1687.29	2081.48	2163.62	1948.59	1.23362	1.2823	1.15486	NM_001095	amiloride-sensitive cation channel 2, neuronal	HG18;NCBI Build 36	transcript	chr12	48737753	48763661	http://www.ncbi.nlm.nih.gov/entrez/query.fcgi?db=gene&cmd=Retrieve&dopt=full_report&list_uids=41
ACCN3	ASIC3	NM_004769	278.421	107.98	197.689	277.679	0.38783	0.710037	0.997337	NM_004769	amiloride-sensitive cation channel 3	HG18;NCBI Build 36	transcript	chr7	150376884	150380774	http://www.ncbi.nlm.nih.gov/entrez/query.fcgi?db=gene&cmd=Retrieve&dopt=full_report&list_uids=9311
ACCN3	ASIC3	NM_020322	200.679	218.429	191.132	159.291	1.08845	0.952426	0.793759	NM_020322	amiloride-sensitive cation channel 3	HG18;NCBI Build 36	transcript	chr7	150376884	150380774	http://www.ncbi.nlm.nih.gov/entrez/query.fcgi?db=gene&cmd=Retrieve&dopt=full_report&list_uids=9311
ACCN4	ASIC4	NM_018674	63.7796	103.441	94.1009	96.4208	1.62185	1.47541	1.51178	NM_018674	amiloride-sensitive cation channel 4, pituitary	HG18;NCBI Build 36	transcript	chr2	220087295	220111738	http://www.ncbi.nlm.nih.gov/entrez/query.fcgi?db=gene&cmd=Retrieve&dopt=full_report&list_uids=55515
ACCN4	ASIC4	NM_182847	35.5683	22.1175	18.7691	29.2254	0.621832	0.527692	0.82167	NM_182847	amiloride-sensitive cation channel 4, pituitary	HG18;NCBI Build 36	transcript	chr2	220087295	220111738	http://www.ncbi.nlm.nih.gov/entrez/query.fcgi?db=gene&cmd=Retrieve&dopt=full_report&list_uids=55515
ACCN5	HINAC	NM_017419	40.9183	33.6592	45.8907	38.9229	0.822595	1.12152	0.951235	NM_017419	amiloride-sensitive cation channel 5, intestinal	HG18;NCBI Build 36	transcript	chr4	156970330	157006875	http://www.ncbi.nlm.nih.gov/entrez/query.fcgi?db=gene&cmd=Retrieve&dopt=full_report&list_uids=51802
ACD	24432	NM_022914	602.881	714.179	683.179	608.153	1.18461	1.13319	1.00874	NM_022914	adrenocortical dysplasia homolog (mouse)	HG18;NCBI Build 36	transcript	chr16	66248933	66252214	http://www.ncbi.nlm.nih.gov/entrez/query.fcgi?db=gene&cmd=Retrieve&dopt=full_report&list_uids=65057
ACE	ACE1	NM_152831	22.9988	16.9919	17.4416	25.3159	0.738817	0.75837	1.10075	NM_152831	angiotensin I converting enzyme (peptidyl-dipeptidase A) 1	HG18;NCBI Build 36	transcript	chr17	58915908	58952935	http://www.ncbi.nlm.nih.gov/entrez/query.fcgi?db=gene&cmd=Retrieve&dopt=full_report&list_uids=1636
ACE	ACE1	NM_000789	383.615	336.179	414.839	382.179	0.876346	1.0814	0.996258	NM_000789	angiotensin I converting enzyme (peptidyl-dipeptidase A) 1	HG18;NCBI Build 36	transcript	chr17	58908165	58928711	http://www.ncbi.nlm.nih.gov/entrez/query.fcgi?db=gene&cmd=Retrieve&dopt=full_report&list_uids=1636
ACE2	ACEH	NM_021804	19.7055	16.9317	27.6334	16.5627	0.859237	1.40232	0.840512	NM_021804	angiotensin I converting enzyme (peptidyl-dipeptidase A) 2	HG18;NCBI Build 36	transcript	chrX	15489076	15529058	http://www.ncbi.nlm.nih.gov/entrez/query.fcgi?db=gene&cmd=Retrieve&dopt=full_report&list_uids=59272
ACF	ACF64	NM_014576	30.9247	25.939	39.2075	24.9262	0.838779	1.26784	0.806029	NM_014576	apobec-1 complementation factor	HG18;NCBI Build 36	transcript	chr10	52236330	52315441	http://www.ncbi.nlm.nih.gov/entrez/query.fcgi?db=gene&cmd=Retrieve&dopt=full_report&list_uids=29974
ACF	ACF64	NM_138932	31.419	37.7135	38.6187	20.5657	1.20034	1.22915	0.654563	NM_138932	apobec-1 complementation factor	HG18;NCBI Build 36	transcript	chr10	52236330	52315441	http://www.ncbi.nlm.nih.gov/entrez/query.fcgi?db=gene&cmd=Retrieve&dopt=full_report&list_uids=29974
ACHE	ARACHE	NM_015831	122.827	143.18	130.934	170.535	1.16571	1.06601	1.38842	NM_015831	acetylcholinesterase (Yt blood group)	HG18;NCBI Build 36	transcript	chr7	100325551	100331432	http://www.ncbi.nlm.nih.gov/entrez/query.fcgi?db=gene&cmd=Retrieve&dopt=full_report&list_uids=43
ACHE	ARACHE	NM_000665	24.4583	16.0034	19.6542	21.3001	0.654314	0.80358	0.870874	NM_000665	acetylcholinesterase (Yt blood group)	HG18;NCBI Build 36	transcript	chr7	100325551	100331432	http://www.ncbi.nlm.nih.gov/entrez/query.fcgi?db=gene&cmd=Retrieve&dopt=full_report&list_uids=43
ACIN1	ACINUS	NM_014977	7177.44	7150.35	6653.03	6432.04	0.996226	0.926938	0.896147	NM_014977	apoptotic chromatin condensation inducer 1	HG18;NCBI Build 36	transcript	chr14	22597615	22634663	http://www.ncbi.nlm.nih.gov/entrez/query.fcgi?db=gene&cmd=Retrieve&dopt=full_report&list_uids=22985
ACLY	ATPCL	NM_001096	24886.2	25184.2	28027.3	23361.4	1.01197	1.12622	0.938729	NM_001096	ATP citrate lyase	HG18;NCBI Build 36	transcript	chr17	37276704	37328798	http://www.ncbi.nlm.nih.gov/entrez/query.fcgi?db=gene&cmd=Retrieve&dopt=full_report&list_uids=47
ACMSD	-	NM_138326	25.0224	26.8436	33.7504	29.7652	1.07278	1.34881	1.18954	NM_138326	aminocarboxymuconate semialdehyde decarboxylase	HG18;NCBI Build 36	transcript	chr2	135312659	135376074	http://www.ncbi.nlm.nih.gov/entrez/query.fcgi?db=gene&cmd=Retrieve&dopt=full_report&list_uids=130013
ACN9	DC11	NM_020186	109.719	202.305	124.552	83.1509	1.84386	1.13519	0.757857	NM_020186	ACN9 homolog (S. cerevisiae)	HG18;NCBI Build 36	transcript	chr7	96584952	96649011	http://www.ncbi.nlm.nih.gov/entrez/query.fcgi?db=gene&cmd=Retrieve&dopt=full_report&list_uids=57001
ACO1	IREB1	NM_002197	7810.68	9120.93	6939.76	8778.35	1.16775	0.888497	1.12389	NM_002197	aconitase 1, soluble	HG18;NCBI Build 36	transcript	chr9	32374649	32440830	http://www.ncbi.nlm.nih.gov/entrez/query.fcgi?db=gene&cmd=Retrieve&dopt=full_report&list_uids=48
ACO2	ACONM	NM_001098	6636.67	6764.68	6745.18	6944.4	1.01929	1.01635	1.04637	NM_001098	aconitase 2, mitochondrial	HG18;NCBI Build 36	transcript	chr22	40195074	40254939	http://www.ncbi.nlm.nih.gov/entrez/query.fcgi?db=gene&cmd=Retrieve&dopt=full_report&list_uids=50
ACOT1	ACH2	NM_001037161	1221.18	1200.68	1511.18	926.929	0.983213	1.23748	0.759044	NM_001037161	acyl-CoA thioesterase 1	HG18;NCBI Build 36	transcript	chr14	73073680	73080251	http://www.ncbi.nlm.nih.gov/entrez/query.fcgi?db=gene&cmd=Retrieve&dopt=full_report&list_uids=641371
ACOT11	BFIT	NM_015547	170.346	193.179	156.853	129.186	1.13404	0.920794	0.758373	NM_015547	acyl-CoA thioesterase 11	HG18;NCBI Build 36	transcript	chr1	54786488	54873005	http://www.ncbi.nlm.nih.gov/entrez/query.fcgi?db=gene&cmd=Retrieve&dopt=full_report&list_uids=26027
ACOT11	BFIT	NM_147161	928.179	509.006	609.929	666.134	0.548392	0.657124	0.717678	NM_147161	acyl-CoA thioesterase 11	HG18;NCBI Build 36	transcript	chr1	54786488	54848588	http://www.ncbi.nlm.nih.gov/entrez/query.fcgi?db=gene&cmd=Retrieve&dopt=full_report&list_uids=26027
ACOT12	CACH-1	NM_130767	59.9153	48.8789	44.4179	82.9208	0.8158	0.741345	1.38397	NM_130767	acyl-CoA thioesterase 12	HG18;NCBI Build 36	transcript	chr5	80661838	80725712	http://www.ncbi.nlm.nih.gov/entrez/query.fcgi?db=gene&cmd=Retrieve&dopt=full_report&list_uids=134526
ACOT2	Mte1	NM_006821	1192.93	1206.89	1262.73	1304.18	1.0117	1.05852	1.09326	NM_006821	acyl-CoA thioesterase 2	HG18;NCBI Build 36	transcript	chr14	73105531	73112112	http://www.ncbi.nlm.nih.gov/entrez/query.fcgi?db=gene&cmd=Retrieve&dopt=full_report&list_uids=10965
ACOT4	PTE-Ib	NM_152331	40.3225	71.1166	75.8796	71.5003	1.7637	1.88182	1.77321	NM_152331	acyl-CoA thioesterase 4	HG18;NCBI Build 36	transcript	chr14	73128162	73132223	http://www.ncbi.nlm.nih.gov/entrez/query.fcgi?db=gene&cmd=Retrieve&dopt=full_report&list_uids=122970
ACOT6	-	XM_090885	22.2724	24.2536	23.9052	18.465	1.08895	1.07331	0.829053	XM_090885	acyl-CoA thioesterase 6	HG18;NCBI Build 36	transcript	chr14	73148914	73156342	http://www.ncbi.nlm.nih.gov/entrez/query.fcgi?db=gene&cmd=Retrieve&dopt=full_report&list_uids=641372
ACOT6	-	NM_001037162	19.4914	22.536	24.4583	13.1857	1.1562	1.25483	0.676488	NM_001037162	acyl-CoA thioesterase 6	HG18;NCBI Build 36	transcript	chr14	73153300	73156343	http://www.ncbi.nlm.nih.gov/entrez/query.fcgi?db=gene&cmd=Retrieve&dopt=full_report&list_uids=641372
ACOT7	ACH1	NM_181864	27.3381	30.6448	34.0781	30.9247	1.12096	1.24654	1.13119	NM_181864	acyl-CoA thioesterase 7	HG18;NCBI Build 36	transcript	chr1	6246918	6368470	http://www.ncbi.nlm.nih.gov/entrez/query.fcgi?db=gene&cmd=Retrieve&dopt=full_report&list_uids=11332
ACOT7	ACH1	NM_181866	34.77	39.0324	27.2887	31.1465	1.12259	0.784835	0.895787	NM_181866	acyl-CoA thioesterase 7	HG18;NCBI Build 36	transcript	chr1	6246918	6341591	http://www.ncbi.nlm.nih.gov/entrez/query.fcgi?db=gene&cmd=Retrieve&dopt=full_report&list_uids=11332
ACOT7	ACH1	NM_181865	106.383	97.9486	140.479	94.8543	0.920714	1.32049	0.891628	NM_181865	acyl-CoA thioesterase 7	HG18;NCBI Build 36	transcript	chr1	6246918	6343351	http://www.ncbi.nlm.nih.gov/entrez/query.fcgi?db=gene&cmd=Retrieve&dopt=full_report&list_uids=11332
ACOT7	ACH1	NM_181862	2408.68	2433.18	2136.43	2068.43	1.01017	0.886971	0.85874	NM_181862	acyl-CoA thioesterase 7	HG18;NCBI Build 36	transcript	chr1	6246918	6376413	http://www.ncbi.nlm.nih.gov/entrez/query.fcgi?db=gene&cmd=Retrieve&dopt=full_report&list_uids=11332
ACOT7	ACH1	NM_181863	2165.12	2425.5	2495.17	1854.86	1.12026	1.15244	0.856701	NM_181863	acyl-CoA thioesterase 7	HG18;NCBI Build 36	transcript	chr1	6246918	6376413	http://www.ncbi.nlm.nih.gov/entrez/query.fcgi?db=gene&cmd=Retrieve&dopt=full_report&list_uids=11332
ACOT7	ACH1	NM_007274	2420.96	2495.43	2613.18	1977.5	1.03076	1.0794	0.816825	NM_007274	acyl-CoA thioesterase 7	HG18;NCBI Build 36	transcript	chr1	6246918	6376413	http://www.ncbi.nlm.nih.gov/entrez/query.fcgi?db=gene&cmd=Retrieve&dopt=full_report&list_uids=11332
ACOT8	HNAACTE	NM_183385	2982.29	2571.99	2751.02	3224.71	0.862421	0.922452	1.08129	NM_183385	acyl-CoA thioesterase 8	HG18;NCBI Build 36	transcript	chr20	43903767	43919442	http://www.ncbi.nlm.nih.gov/entrez/query.fcgi?db=gene&cmd=Retrieve&dopt=full_report&list_uids=10005
ACOT8	HNAACTE	NM_005469	1316.07	1288.18	1435.68	1350.59	0.978806	1.09088	1.02623	NM_005469	acyl-CoA thioesterase 8	HG18;NCBI Build 36	transcript	chr20	43903767	43919442	http://www.ncbi.nlm.nih.gov/entrez/query.fcgi?db=gene&cmd=Retrieve&dopt=full_report&list_uids=10005
ACOT8	HNAACTE	NM_183386	2362.41	2840.68	2893.25	2410.38	1.20245	1.2247	1.0203	NM_183386	acyl-CoA thioesterase 8	HG18;NCBI Build 36	transcript	chr20	43903767	43919442	http://www.ncbi.nlm.nih.gov/entrez/query.fcgi?db=gene&cmd=Retrieve&dopt=full_report&list_uids=10005
ACOT9	ACATE2	NM_001033583	7781.93	7909.43	7472.84	10166.3	1.01638	0.960281	1.3064	NM_001033583	acyl-CoA thioesterase 9	HG18;NCBI Build 36	transcript	chrX	23641164	23671299	http://www.ncbi.nlm.nih.gov/entrez/query.fcgi?db=gene&cmd=Retrieve&dopt=full_report&list_uids=23597
ACOT9	ACATE2	NM_001037171	6506.93	7770.91	7747.42	7935.83	1.19425	1.19064	1.2196	NM_001037171	acyl-CoA thioesterase 9	HG18;NCBI Build 36	transcript	chrX	23631698	23671328	http://www.ncbi.nlm.nih.gov/entrez/query.fcgi?db=gene&cmd=Retrieve&dopt=full_report&list_uids=23597
ACOX1	ACOX	NM_004035	1490.18	1605.53	1458.43	1799.3	1.07741	0.978694	1.20744	NM_004035	acyl-Coenzyme A oxidase 1, palmitoyl	HG18;NCBI Build 36	transcript	chr17	71453256	71487020	http://www.ncbi.nlm.nih.gov/entrez/query.fcgi?db=gene&cmd=Retrieve&dopt=full_report&list_uids=51
ACOX2	BCOX	NM_003500	364.043	336.305	285.585	257.055	0.923807	0.784482	0.706112	NM_003500	acyl-Coenzyme A oxidase 2, branched chain	HG18;NCBI Build 36	transcript	chr3	58465902	58497956	http://www.ncbi.nlm.nih.gov/entrez/query.fcgi?db=gene&cmd=Retrieve&dopt=full_report&list_uids=8309
ACOX3	-	NM_003501	1355.18	1236.93	1032.09	1441.44	0.912742	0.761591	1.06365	NM_003501	acyl-Coenzyme A oxidase 3, pristanoyl	HG18;NCBI Build 36	transcript	chr4	8419347	8493328	http://www.ncbi.nlm.nih.gov/entrez/query.fcgi?db=gene&cmd=Retrieve&dopt=full_report&list_uids=8310
ACOXL	FLJ11042	NM_018308	26.6906	21.2376	29.2532	21.802	0.795696	1.09601	0.816842	NM_018308	acyl-Coenzyme A oxidase-like	HG18;NCBI Build 36	transcript	chr2	111273084	111568392	http://www.ncbi.nlm.nih.gov/entrez/query.fcgi?db=gene&cmd=Retrieve&dopt=full_report&list_uids=55289
ACP1	HAAP	NM_177554	11267.9	11952.7	12387.9	12656.2	1.06077	1.0994	1.1232	NM_177554	acid phosphatase 1, soluble	HG18;NCBI Build 36	transcript	chr2	254895	268283	http://www.ncbi.nlm.nih.gov/entrez/query.fcgi?db=gene&cmd=Retrieve&dopt=full_report&list_uids=52
ACP1	HAAP	NM_007099	11062	9383.99	11562.7	11878.6	0.848307	1.04526	1.07382	NM_007099	acid phosphatase 1, soluble	HG18;NCBI Build 36	transcript	chr2	254895	268283	http://www.ncbi.nlm.nih.gov/entrez/query.fcgi?db=gene&cmd=Retrieve&dopt=full_report&list_uids=52
ACP1	HAAP	NM_004300	12164.6	14385.5	12984.5	11092	1.18257	1.0674	0.911824	NM_004300	acid phosphatase 1, soluble	HG18;NCBI Build 36	transcript	chr2	254895	268283	http://www.ncbi.nlm.nih.gov/entrez/query.fcgi?db=gene&cmd=Retrieve&dopt=full_report&list_uids=52
ACP2	-	NM_001610	2108.88	1873.89	1854.06	1680.42	0.888571	0.87917	0.796831	NM_001610	acid phosphatase 2, lysosomal	HG18;NCBI Build 36	transcript	chr11	47217428	47226939	http://www.ncbi.nlm.nih.gov/entrez/query.fcgi?db=gene&cmd=Retrieve&dopt=full_report&list_uids=53
ACP5	MGC117378	NM_001611	309.226	330.929	316.429	236.506	1.07019	1.0233	0.764834	NM_001611	acid phosphatase 5, tartrate resistant	HG18;NCBI Build 36	transcript	chr19	11546476	11549496	http://www.ncbi.nlm.nih.gov/entrez/query.fcgi?db=gene&cmd=Retrieve&dopt=full_report&list_uids=54
ACP6	ACPL1	NM_016361	184.037	207.336	220.365	273.144	1.1266	1.19739	1.48418	NM_016361	acid phosphatase 6, lysophosphatidic	HG18;NCBI Build 36	transcript	chr1	145585791	145609238	http://www.ncbi.nlm.nih.gov/entrez/query.fcgi?db=gene&cmd=Retrieve&dopt=full_report&list_uids=51205
ACPL2	FLJ23751	NM_001037172	532.684	670.78	430.179	593.179	1.25925	0.807569	1.11357	NM_001037172	acid phosphatase-like 2	HG18;NCBI Build 36	transcript	chr3	142433371	142496175	http://www.ncbi.nlm.nih.gov/entrez/query.fcgi?db=gene&cmd=Retrieve&dopt=full_report&list_uids=92370
ACPP	ACP-3	NM_001099	21.9937	16.0059	20.416	14.9494	0.727749	0.928266	0.679713	NM_001099	acid phosphatase, prostate	HG18;NCBI Build 36	transcript	chr3	133518948	133560294	http://www.ncbi.nlm.nih.gov/entrez/query.fcgi?db=gene&cmd=Retrieve&dopt=full_report&list_uids=55
ACPT	-	NM_080790	67.4467	113.078	105.775	89.1821	1.67656	1.56827	1.32226	NM_080790	acid phosphatase, testicular	HG18;NCBI Build 36	transcript	chr19	55985483	55990293	http://www.ncbi.nlm.nih.gov/entrez/query.fcgi?db=gene&cmd=Retrieve&dopt=full_report&list_uids=93650
ACPT	-	NM_033068	51.9629	89.312	55.5396	46.2817	1.71876	1.06883	0.890668	NM_033068	acid phosphatase, testicular	HG18;NCBI Build 36	transcript	chr19	55985483	55990293	http://www.ncbi.nlm.nih.gov/entrez/query.fcgi?db=gene&cmd=Retrieve&dopt=full_report&list_uids=93650
ACPT	-	NM_080791	58.0306	32.0366	39.941	36.9289	0.552064	0.688275	0.636369	NM_080791	acid phosphatase, testicular	HG18;NCBI Build 36	transcript	chr19	55985483	55990293	http://www.ncbi.nlm.nih.gov/entrez/query.fcgi?db=gene&cmd=Retrieve&dopt=full_report&list_uids=93650
ACR	-	NM_001097	37.9617	36.3242	36.7323	51.8236	0.956864	0.967615	1.36515	NM_001097	acrosin	HG18;NCBI Build 36	transcript	chr22	49523512	49530593	http://www.ncbi.nlm.nih.gov/entrez/query.fcgi?db=gene&cmd=Retrieve&dopt=full_report&list_uids=49
ACRBP	OY-TES-1	NM_032489	61.1312	81.3532	53.3591	85.3447	1.3308	0.872862	1.39609	NM_032489	acrosin binding protein	HG18;NCBI Build 36	transcript	chr12	6617502	6626841	http://www.ncbi.nlm.nih.gov/entrez/query.fcgi?db=gene&cmd=Retrieve&dopt=full_report&list_uids=84519
ACRC	NAAR1	NM_052957	63.3973	112.503	96.9749	76.4896	1.77457	1.52964	1.20651	NM_052957	acidic repeat containing	HG18;NCBI Build 36	transcript	chrX	70714985	70750158	http://www.ncbi.nlm.nih.gov/entrez/query.fcgi?db=gene&cmd=Retrieve&dopt=full_report&list_uids=93953
ACRV1	D11S4365	NM_020115	65.2683	69.9804	50.2411	51.5902	1.0722	0.769763	0.790433	NM_020115	acrosomal vesicle protein 1	HG18;NCBI Build 36	transcript	chr11	125047438	125056152	http://www.ncbi.nlm.nih.gov/entrez/query.fcgi?db=gene&cmd=Retrieve&dopt=full_report&list_uids=56
ACRV1	D11S4365	NM_020107	59.5542	86.2026	46.5298	38.6187	1.44746	0.781302	0.648463	NM_020107	acrosomal vesicle protein 1	HG18;NCBI Build 36	transcript	chr11	125047438	125056152	http://www.ncbi.nlm.nih.gov/entrez/query.fcgi?db=gene&cmd=Retrieve&dopt=full_report&list_uids=56
ACRV1	D11S4365	NM_020109	62.9206	69.9955	60.7791	37.9617	1.11244	0.965965	0.603327	NM_020109	acrosomal vesicle protein 1	HG18;NCBI Build 36	transcript	chr11	125047438	125056152	http://www.ncbi.nlm.nih.gov/entrez/query.fcgi?db=gene&cmd=Retrieve&dopt=full_report&list_uids=56
ACRV1	D11S4365	NM_020069	58.8842	48.4608	37.8719	32.5721	0.822985	0.643159	0.553155	NM_020069	acrosomal vesicle protein 1	HG18;NCBI Build 36	transcript	chr11	125047438	125056152	http://www.ncbi.nlm.nih.gov/entrez/query.fcgi?db=gene&cmd=Retrieve&dopt=full_report&list_uids=56
ACRV1	D11S4365	NM_020111	89.1821	78.7436	53.1173	38.4205	0.882953	0.595605	0.43081	NM_020111	acrosomal vesicle protein 1	HG18;NCBI Build 36	transcript	chr11	125047438	125056152	http://www.ncbi.nlm.nih.gov/entrez/query.fcgi?db=gene&cmd=Retrieve&dopt=full_report&list_uids=56
ACRV1	D11S4365	NM_001612	76.243	60.8201	68.4163	30.6081	0.797714	0.897345	0.401455	NM_001612	acrosomal vesicle protein 1	HG18;NCBI Build 36	transcript	chr11	125047438	125056152	http://www.ncbi.nlm.nih.gov/entrez/query.fcgi?db=gene&cmd=Retrieve&dopt=full_report&list_uids=56
ACRV1	D11S4365	NM_020113	62.8836	66.5328	34.77	25.0201	1.05803	0.552926	0.39788	NM_020113	acrosomal vesicle protein 1	HG18;NCBI Build 36	transcript	chr11	125047438	125056152	http://www.ncbi.nlm.nih.gov/entrez/query.fcgi?db=gene&cmd=Retrieve&dopt=full_report&list_uids=56
ACRV1	D11S4365	NM_020110	81.8765	46.9183	43.6916	28.1245	0.573037	0.533628	0.343499	NM_020110	acrosomal vesicle protein 1	HG18;NCBI Build 36	transcript	chr11	125047438	125056152	http://www.ncbi.nlm.nih.gov/entrez/query.fcgi?db=gene&cmd=Retrieve&dopt=full_report&list_uids=56
ACSBG1	BG1	NM_015162	179.132	178.211	209.604	155.247	0.994856	1.17011	0.866663	NM_015162	acyl-CoA synthetase bubblegum family member 1	HG18;NCBI Build 36	transcript	chr15	76250241	76313954	http://www.ncbi.nlm.nih.gov/entrez/query.fcgi?db=gene&cmd=Retrieve&dopt=full_report&list_uids=23205
ACSBG2	BGR	NM_030924	20.4925	24.6386	27.6329	32.4111	1.20232	1.34844	1.58161	NM_030924	acyl-CoA synthetase bubblegum family member 2	HG18;NCBI Build 36	transcript	chr19	6086677	6144105	http://www.ncbi.nlm.nih.gov/entrez/query.fcgi?db=gene&cmd=Retrieve&dopt=full_report&list_uids=81616
ACSL1	ACS1	NM_001995	7965.48	9722.55	8171.43	8372.08	1.22059	1.02586	1.05105	NM_001995	acyl-CoA synthetase long-chain family member 1	HG18;NCBI Build 36	transcript	chr4	185913742	185984209	http://www.ncbi.nlm.nih.gov/entrez/query.fcgi?db=gene&cmd=Retrieve&dopt=full_report&list_uids=2180
ACSL3	ACS3	NM_004457	8177.93	7700.5	8292.18	6492.16	0.941619	1.01397	0.793863	NM_004457	acyl-CoA synthetase long-chain family member 3	HG18;NCBI Build 36	transcript	chr2	223433975	223516363	http://www.ncbi.nlm.nih.gov/entrez/query.fcgi?db=gene&cmd=Retrieve&dopt=full_report&list_uids=2181
ACSL4	ACS4	NM_004458	4134.43	4556.68	4885.43	2798.68	1.10213	1.18165	0.67692	NM_004458	acyl-CoA synthetase long-chain family member 4	HG18;NCBI Build 36	transcript	chrX	108771219	108863277	http://www.ncbi.nlm.nih.gov/entrez/query.fcgi?db=gene&cmd=Retrieve&dopt=full_report&list_uids=2182
ACSL5	ACS2	NM_016234	30.8253	26.2464	27.1086	18.1767	0.851456	0.879427	0.589668	NM_016234	acyl-CoA synthetase long-chain family member 5	HG18;NCBI Build 36	transcript	chr10	114125945	114178128	http://www.ncbi.nlm.nih.gov/entrez/query.fcgi?db=gene&cmd=Retrieve&dopt=full_report&list_uids=51703
ACSL6	ACS2	NM_001009185	65.3577	67.2853	54.0804	56.2363	1.02949	0.827453	0.860439	NM_001009185	acyl-CoA synthetase long-chain family member 6	HG18;NCBI Build 36	transcript	chr5	131317050	131375248	http://www.ncbi.nlm.nih.gov/entrez/query.fcgi?db=gene&cmd=Retrieve&dopt=full_report&list_uids=23305
ACSM1	BUCS1	NM_052956	20.6196	34.1752	24.5668	20.9746	1.65741	1.19143	1.01722	NM_052956	acyl-CoA synthetase medium-chain family member 1	HG18;NCBI Build 36	transcript	chr16	20535131	20610079	http://www.ncbi.nlm.nih.gov/entrez/query.fcgi?db=gene&cmd=Retrieve&dopt=full_report&list_uids=116285
ACSM2	HXMA	NM_182617	38.6553	23.2804	29.2653	29.6063	0.602256	0.757084	0.765905	NM_182617	acyl-CoA synthetase medium-chain family member 2	HG18;NCBI Build 36	transcript	chr16	20455967	20495127	http://www.ncbi.nlm.nih.gov/entrez/query.fcgi?db=gene&cmd=Retrieve&dopt=full_report&list_uids=348158
ACSM3	SA	NM_202000	60.4301	72.5725	113.074	120.898	1.20093	1.87116	2.00062	NM_202000	acyl-CoA synthetase medium-chain family member 3	HG18;NCBI Build 36	transcript	chr16	20682812	20705139	http://www.ncbi.nlm.nih.gov/entrez/query.fcgi?db=gene&cmd=Retrieve&dopt=full_report&list_uids=6296
ACSM3	SA	NM_005622	61.9929	88.2045	51.4748	91.1526	1.42282	0.830334	1.47037	NM_005622	acyl-CoA synthetase medium-chain family member 3	HG18;NCBI Build 36	transcript	chr16	20682812	20715980	http://www.ncbi.nlm.nih.gov/entrez/query.fcgi?db=gene&cmd=Retrieve&dopt=full_report&list_uids=6296
ACSS1	ACAS2L	NM_032501	1521.68	1680.43	1366.93	1599.43	1.10433	0.898303	1.05109	NM_032501	acyl-CoA synthetase short-chain family member 1	HG18;NCBI Build 36	transcript	chr20	24934872	24987616	http://www.ncbi.nlm.nih.gov/entrez/query.fcgi?db=gene&cmd=Retrieve&dopt=full_report&list_uids=84532
ACSS2	ACAS2	NM_018677	13836.2	13939.7	15792.3	22842.9	1.00748	1.14138	1.65096	NM_018677	acyl-CoA synthetase short-chain family member 2	HG18;NCBI Build 36	transcript	chr20	32928035	32979423	http://www.ncbi.nlm.nih.gov/entrez/query.fcgi?db=gene&cmd=Retrieve&dopt=full_report&list_uids=55902
ACTA1	ACTA	NM_001100	83.3221	52.4475	84.6677	71.984	0.629455	1.01615	0.863924	NM_001100	actin, alpha 1, skeletal muscle	HG18;NCBI Build 36	transcript	chr1	227633614	227636466	http://www.ncbi.nlm.nih.gov/entrez/query.fcgi?db=gene&cmd=Retrieve&dopt=full_report&list_uids=58
ACTA2	ACTSA	NM_001613	2284.01	1816.19	2740.35	3081.69	0.795173	1.1998	1.34924	NM_001613	actin, alpha 2, smooth muscle, aorta	HG18;NCBI Build 36	transcript	chr10	90684810	90702491	http://www.ncbi.nlm.nih.gov/entrez/query.fcgi?db=gene&cmd=Retrieve&dopt=full_report&list_uids=59
ACTB	-	NM_001101	47450.2	49453.4	41163.1	43467.4	1.04222	0.8675	0.916063	NM_001101	actin, beta	HG18;NCBI Build 36	transcript	chr7	5533311	5536747	http://www.ncbi.nlm.nih.gov/entrez/query.fcgi?db=gene&cmd=Retrieve&dopt=full_report&list_uids=60
ACTBL1	POTE22	NM_001004053	15.2243	15.0245	19.4304	16.9849	0.986876	1.27628	1.11564	NM_001004053	actin, beta-like 1	HG18;NCBI Build 36	transcript	chr22	14636443	14667937	http://www.ncbi.nlm.nih.gov/entrez/query.fcgi?db=gene&cmd=Retrieve&dopt=full_report&list_uids=23784
ACTC	CMD1R	NM_005159	111.805	78.9822	106.737	89.1821	0.706428	0.954669	0.797657	NM_005159	actin, alpha, cardiac muscle	HG18;NCBI Build 36	transcript	chr15	32869722	32875153	http://www.ncbi.nlm.nih.gov/entrez/query.fcgi?db=gene&cmd=Retrieve&dopt=full_report&list_uids=70
ACTG1	ACT	NM_001614	58941.1	56044.7	56879.1	53753.8	0.95086	0.965016	0.911992	NM_001614	actin, gamma 1	HG18;NCBI Build 36	transcript	chr17	77091593	77094422	http://www.ncbi.nlm.nih.gov/entrez/query.fcgi?db=gene&cmd=Retrieve&dopt=full_report&list_uids=71
ACTG2	ACT	NM_001615	27.2431	27.6488	35.9282	32.0958	1.01489	1.3188	1.17813	NM_001615	actin, gamma 2, smooth muscle, enteric	HG18;NCBI Build 36	transcript	chr2	73973600	74000288	http://www.ncbi.nlm.nih.gov/entrez/query.fcgi?db=gene&cmd=Retrieve&dopt=full_report&list_uids=72
ACTL6A	ACTL6	NM_004301	5400.28	6866.43	5475.68	5487.58	1.2715	1.01396	1.01617	NM_004301	actin-like 6A	HG18;NCBI Build 36	transcript	chr3	180763401	180788889	http://www.ncbi.nlm.nih.gov/entrez/query.fcgi?db=gene&cmd=Retrieve&dopt=full_report&list_uids=86
ACTL6B	ACTL6	NM_016188	61.6766	66.5328	85.7412	58.0182	1.07874	1.39017	0.940684	NM_016188	actin-like 6B	HG18;NCBI Build 36	transcript	chr7	100078663	100091986	http://www.ncbi.nlm.nih.gov/entrez/query.fcgi?db=gene&cmd=Retrieve&dopt=full_report&list_uids=51412
ACTL7A	-	NM_006687	50.4692	24.7205	33.4832	50.0434	0.489814	0.663438	0.991563	NM_006687	actin-like 7A	HG18;NCBI Build 36	transcript	chr9	110664423	110665856	http://www.ncbi.nlm.nih.gov/entrez/query.fcgi?db=gene&cmd=Retrieve&dopt=full_report&list_uids=10881
ACTL7B	-	NM_006686	74.882	40.1075	95.5725	113.708	0.535609	1.27631	1.5185	NM_006686	actin-like 7B	HG18;NCBI Build 36	transcript	chr9	110656691	110658031	http://www.ncbi.nlm.nih.gov/entrez/query.fcgi?db=gene&cmd=Retrieve&dopt=full_report&list_uids=10880
ACTL8	-	NM_030812	37.077	25.9365	28.7416	40.7799	0.699531	0.775187	1.09987	NM_030812	actin-like 8	HG18;NCBI Build 36	transcript	chr1	17954430	18026145	http://www.ncbi.nlm.nih.gov/entrez/query.fcgi?db=gene&cmd=Retrieve&dopt=full_report&list_uids=81569
ACTN1	FLJ40884	NM_001102	39631.6	41410.1	40374.2	39631.6	1.04488	1.01874	1	NM_001102	actinin, alpha 1	HG18;NCBI Build 36	transcript	chr14	68410792	68515709	http://www.ncbi.nlm.nih.gov/entrez/query.fcgi?db=gene&cmd=Retrieve&dopt=full_report&list_uids=87
ACTN2	-	NM_001103	19.0704	27.7807	18.8694	20.2307	1.45674	0.98946	1.06084	NM_001103	actinin, alpha 2	HG18;NCBI Build 36	transcript	chr1	234916421	234993863	http://www.ncbi.nlm.nih.gov/entrez/query.fcgi?db=gene&cmd=Retrieve&dopt=full_report&list_uids=88
ACTN3	MGC117002	NM_001104	161.746	147.43	201.679	200.739	0.911488	1.24689	1.24107	NM_001104	actinin, alpha 3	HG18;NCBI Build 36	transcript	chr11	66070966	66087373	http://www.ncbi.nlm.nih.gov/entrez/query.fcgi?db=gene&cmd=Retrieve&dopt=full_report&list_uids=89
ACTN4	DKFZp686K23158	NM_004924	21555.9	21595.2	20571.7	18217.9	1.00182	0.95434	0.845145	NM_004924	actinin, alpha 4	HG18;NCBI Build 36	transcript	chr19	43830166	43913010	http://www.ncbi.nlm.nih.gov/entrez/query.fcgi?db=gene&cmd=Retrieve&dopt=full_report&list_uids=81
ACTR10	ACTR11	NM_018477	7573.89	6993.62	8670.52	8443.54	0.923385	1.14479	1.11482	NM_018477	actin-related protein 10 homolog (S. cerevisiae)	HG18;NCBI Build 36	transcript	chr14	57736608	57771275	http://www.ncbi.nlm.nih.gov/entrez/query.fcgi?db=gene&cmd=Retrieve&dopt=full_report&list_uids=55860
ACTR1A	ARP1	NM_005736	14699	13877	13713.2	12986.9	0.944076	0.932931	0.883523	NM_005736	ARP1 actin-related protein 1 homolog A, centractin alpha (yeast)	HG18;NCBI Build 36	transcript	chr10	104228975	104252452	http://www.ncbi.nlm.nih.gov/entrez/query.fcgi?db=gene&cmd=Retrieve&dopt=full_report&list_uids=10121
ACTR1B	ARP1B	NM_005735	3662.93	3898.18	4473.45	5763.62	1.06422	1.22128	1.5735	NM_005735	ARP1 actin-related protein 1 homolog B, centractin beta (yeast)	HG18;NCBI Build 36	transcript	chr2	97638862	97646816	http://www.ncbi.nlm.nih.gov/entrez/query.fcgi?db=gene&cmd=Retrieve&dopt=full_report&list_uids=10120
ACTR2	ARP2	NM_001005386	11970.2	15033.2	11582.7	12868.9	1.25588	0.967624	1.07508	NM_001005386	ARP2 actin-related protein 2 homolog (yeast)	HG18;NCBI Build 36	transcript	chr2	65308405	65351891	http://www.ncbi.nlm.nih.gov/entrez/query.fcgi?db=gene&cmd=Retrieve&dopt=full_report&list_uids=10097
ACTR3	ARP3	NM_005721	14238	12801.8	14014.8	13480.1	0.899131	0.984325	0.946773	NM_005721	ARP3 actin-related protein 3 homolog (yeast)	HG18;NCBI Build 36	transcript	chr2	114364006	114432637	http://www.ncbi.nlm.nih.gov/entrez/query.fcgi?db=gene&cmd=Retrieve&dopt=full_report&list_uids=10096
ACTR3B	ARP11	NM_020445	191.747	242.041	222.868	215.467	1.26229	1.1623	1.1237	NM_020445	ARP3 actin-related protein 3 homolog B (yeast)	HG18;NCBI Build 36	transcript	chr7	152087811	152183396	http://www.ncbi.nlm.nih.gov/entrez/query.fcgi?db=gene&cmd=Retrieve&dopt=full_report&list_uids=57180
ACTR5	FLJ12785	NM_024855	823.577	664.178	644.929	709.179	0.806456	0.783084	0.861097	NM_024855	ARP5 actin-related protein 5 homolog (yeast)	HG18;NCBI Build 36	transcript	chr20	36810510	36834248	http://www.ncbi.nlm.nih.gov/entrez/query.fcgi?db=gene&cmd=Retrieve&dopt=full_report&list_uids=79913
ACTR6	ARP6	NM_022496	2065.41	2341.55	1771.66	2747.13	1.1337	0.857777	1.33007	NM_022496	ARP6 actin-related protein 6 homolog (yeast)	HG18;NCBI Build 36	transcript	chr12	99118704	99142332	http://www.ncbi.nlm.nih.gov/entrez/query.fcgi?db=gene&cmd=Retrieve&dopt=full_report&list_uids=64431
ACTR8	ARP8	NM_022899	346.163	447.305	284.327	263.047	1.29218	0.821366	0.759893	NM_022899	ARP8 actin-related protein 8 homolog (yeast)	HG18;NCBI Build 36	transcript	chr3	53876194	53891227	http://www.ncbi.nlm.nih.gov/entrez/query.fcgi?db=gene&cmd=Retrieve&dopt=full_report&list_uids=93973
ACTRT1	AIP1	NM_138289	25.6104	21.016	18.5468	25.939	0.820604	0.72419	1.01283	NM_138289	actin-related protein T1	HG18;NCBI Build 36	transcript	chrX	127012621	127014058	http://www.ncbi.nlm.nih.gov/entrez/query.fcgi?db=gene&cmd=Retrieve&dopt=full_report&list_uids=139741
ACTRT2	ARPM2	NM_080431	42.2605	29.1017	28.7226	38.6187	0.688626	0.679656	0.913825	NM_080431	actin-related protein T2	HG18;NCBI Build 36	transcript	chr1	2927925	2929327	http://www.ncbi.nlm.nih.gov/entrez/query.fcgi?db=gene&cmd=Retrieve&dopt=full_report&list_uids=140625
ACVR1	ACTRI	NM_001105	4483.16	4281.68	5135.43	5118.57	0.955058	1.14549	1.14173	NM_001105	activin A receptor, type I	HG18;NCBI Build 36	transcript	chr2	158301206	158403036	http://www.ncbi.nlm.nih.gov/entrez/query.fcgi?db=gene&cmd=Retrieve&dopt=full_report&list_uids=90
ACVR1B	ACTRIB	NM_004302	1578.43	1483.68	1479.71	1487.64	0.939972	0.937454	0.942478	NM_004302	activin A receptor, type IB	HG18;NCBI Build 36	transcript	chr12	50631752	50677127	http://www.ncbi.nlm.nih.gov/entrez/query.fcgi?db=gene&cmd=Retrieve&dopt=full_report&list_uids=91
ACVR1B	ACTRIB	NM_020328	343	257.774	369.539	303.732	0.751528	1.07737	0.885514	NM_020328	activin A receptor, type IB	HG18;NCBI Build 36	transcript	chr12	50631752	50667398	http://www.ncbi.nlm.nih.gov/entrez/query.fcgi?db=gene&cmd=Retrieve&dopt=full_report&list_uids=91
ACVR1B	ACTRIB	NM_020327	1455.09	1336.1	1364.09	1118.54	0.918228	0.937464	0.768709	NM_020327	activin A receptor, type IB	HG18;NCBI Build 36	transcript	chr12	50631752	50672393	http://www.ncbi.nlm.nih.gov/entrez/query.fcgi?db=gene&cmd=Retrieve&dopt=full_report&list_uids=91
ACVR1C	ACVRLK7	NM_145259	82.8424	44.0153	70.3421	37.9617	0.531314	0.849107	0.45824	NM_145259	activin A receptor, type IC	HG18;NCBI Build 36	transcript	chr2	158097149	158193645	http://www.ncbi.nlm.nih.gov/entrez/query.fcgi?db=gene&cmd=Retrieve&dopt=full_report&list_uids=130399
ACVR2A	ACTRII	NM_001616	262.412	226.975	194.806	231.531	0.864957	0.742366	0.882317	NM_001616	activin A receptor, type IIA	HG18;NCBI Build 36	transcript	chr2	148319039	148404863	http://www.ncbi.nlm.nih.gov/entrez/query.fcgi?db=gene&cmd=Retrieve&dopt=full_report&list_uids=92
ACVR2B	ActR-IIB	NM_001106	267.929	381.481	457.679	444.929	1.42381	1.70821	1.66062	NM_001106	activin A receptor, type IIB	HG18;NCBI Build 36	transcript	chr3	38470813	38499868	http://www.ncbi.nlm.nih.gov/entrez/query.fcgi?db=gene&cmd=Retrieve&dopt=full_report&list_uids=93
ACVRL1	ACVRLK1	NM_000020	51.4612	26.7138	44.2222	94.1257	0.519106	0.859331	1.82906	NM_000020	activin A receptor type II-like 1	HG18;NCBI Build 36	transcript	chr12	50587468	50601120	http://www.ncbi.nlm.nih.gov/entrez/query.fcgi?db=gene&cmd=Retrieve&dopt=full_report&list_uids=94
ACY1	ACY1D	NM_000666	690.658	600.524	658.429	767.429	0.869497	0.953337	1.11116	NM_000666	aminoacylase 1	HG18;NCBI Build 36	transcript	chr3	51992602	51998258	http://www.ncbi.nlm.nih.gov/entrez/query.fcgi?db=gene&cmd=Retrieve&dopt=full_report&list_uids=95
ACY1L2	bA63L7.3	NM_001010853	1205.7	1769.94	1394.85	682.441	1.46798	1.15688	0.566014	NM_001010853	aminoacylase 1-like 2	HG18;NCBI Build 36	transcript	chr6	89912487	89932003	http://www.ncbi.nlm.nih.gov/entrez/query.fcgi?db=gene&cmd=Retrieve&dopt=full_report&list_uids=135293
ACY3	ACY-3	NM_080658	31.9593	28.3239	33.1969	40.7993	0.886249	1.03872	1.2766	NM_080658	aspartoacylase (aminocyclase) 3	HG18;NCBI Build 36	transcript	chr11	67166601	67174706	http://www.ncbi.nlm.nih.gov/entrez/query.fcgi?db=gene&cmd=Retrieve&dopt=full_report&list_uids=91703
ACYP1	ACYPE	NM_203488	23.2804	19.9338	22.536	20.5657	0.856248	0.968025	0.883391	NM_203488	acylphosphatase 1, erythrocyte (common) type	HG18;NCBI Build 36	transcript	chr14	74589676	74600489	http://www.ncbi.nlm.nih.gov/entrez/query.fcgi?db=gene&cmd=Retrieve&dopt=full_report&list_uids=97
ACYP1	ACYPE	NM_001107	729.674	706.827	665.477	576.166	0.968689	0.912019	0.789621	NM_001107	acylphosphatase 1, erythrocyte (common) type	HG18;NCBI Build 36	transcript	chr14	74589676	74600489	http://www.ncbi.nlm.nih.gov/entrez/query.fcgi?db=gene&cmd=Retrieve&dopt=full_report&list_uids=97
ACYP2	ACYM	NM_138448	211.429	235.179	134.932	169.429	1.11233	0.638192	0.801353	NM_138448	acylphosphatase 2, muscle type	HG18;NCBI Build 36	transcript	chr2	54195913	54385785	http://www.ncbi.nlm.nih.gov/entrez/query.fcgi?db=gene&cmd=Retrieve&dopt=full_report&list_uids=98
ADA	-	NM_000022	643.429	661.637	702.679	948.364	1.0283	1.09208	1.47392	NM_000022	adenosine deaminase	HG18;NCBI Build 36	transcript	chr20	42681576	42713790	http://www.ncbi.nlm.nih.gov/entrez/query.fcgi?db=gene&cmd=Retrieve&dopt=full_report&list_uids=100
ADAL	DKFZp313B2137	NM_001012969	333.416	412.645	398.804	479.372	1.23763	1.19611	1.43776	NM_001012969	adenosine deaminase-like	HG18;NCBI Build 36	transcript	chr15	41410216	41428902	http://www.ncbi.nlm.nih.gov/entrez/query.fcgi?db=gene&cmd=Retrieve&dopt=full_report&list_uids=161823
ADAM10	CD156c	NM_001110	28291.1	27863.5	34342.5	25287.4	0.984885	1.2139	0.893829	NM_001110	ADAM metallopeptidase domain 10	HG18;NCBI Build 36	transcript	chr15	56675801	56829469	http://www.ncbi.nlm.nih.gov/entrez/query.fcgi?db=gene&cmd=Retrieve&dopt=full_report&list_uids=102
ADAM11	MDC	NM_002390	402.595	367.074	503.866	458.115	0.911769	1.25154	1.13791	NM_002390	ADAM metallopeptidase domain 11	HG18;NCBI Build 36	transcript	chr17	40192093	40214740	http://www.ncbi.nlm.nih.gov/entrez/query.fcgi?db=gene&cmd=Retrieve&dopt=full_report&list_uids=4185
ADAM12	MCMP	NM_003474	2677.97	2837.14	2817.43	1811.18	1.05944	1.05208	0.676327	NM_003474	ADAM metallopeptidase domain 12 (meltrin alpha)	HG18;NCBI Build 36	transcript	chr10	127693414	128067055	http://www.ncbi.nlm.nih.gov/entrez/query.fcgi?db=gene&cmd=Retrieve&dopt=full_report&list_uids=8038
ADAM12	MCMP	NM_021641	175.057	282.179	188.679	83.0662	1.61193	1.07782	0.47451	NM_021641	ADAM metallopeptidase domain 12 (meltrin alpha)	HG18;NCBI Build 36	transcript	chr10	127719903	128067055	http://www.ncbi.nlm.nih.gov/entrez/query.fcgi?db=gene&cmd=Retrieve&dopt=full_report&list_uids=8038
ADAM15	MDC15	NM_003815	590.572	655.688	549.398	772.516	1.11026	0.930282	1.30808	NM_003815	ADAM metallopeptidase domain 15 (metargidin)	HG18;NCBI Build 36	transcript	chr1	153290385	153301876	http://www.ncbi.nlm.nih.gov/entrez/query.fcgi?db=gene&cmd=Retrieve&dopt=full_report&list_uids=8751
ADAM15	MDC15	NM_207191	592.434	577.979	531.97	710.881	0.9756	0.89794	1.19993	NM_207191	ADAM metallopeptidase domain 15 (metargidin)	HG18;NCBI Build 36	transcript	chr1	153290385	153301876	http://www.ncbi.nlm.nih.gov/entrez/query.fcgi?db=gene&cmd=Retrieve&dopt=full_report&list_uids=8751
ADAM15	MDC15	NM_207196	676.496	490.663	551.176	702.822	0.7253	0.814751	1.03892	NM_207196	ADAM metallopeptidase domain 15 (metargidin)	HG18;NCBI Build 36	transcript	chr1	153290385	153301876	http://www.ncbi.nlm.nih.gov/entrez/query.fcgi?db=gene&cmd=Retrieve&dopt=full_report&list_uids=8751
ADAM17	CD156b	NM_003183	6284.97	6088.68	5205.21	6349.68	0.968768	0.828199	1.0103	NM_003183	ADAM metallopeptidase domain 17 (tumor necrosis factor, alpha, converting enzyme)	HG18;NCBI Build 36	transcript	chr2	9546842	9613368	http://www.ncbi.nlm.nih.gov/entrez/query.fcgi?db=gene&cmd=Retrieve&dopt=full_report&list_uids=6868
ADAM18	ADAM27	NM_014237	32.1185	26.2882	21.1828	27.0049	0.818475	0.65952	0.84079	NM_014237	ADAM metallopeptidase domain 18	HG18;NCBI Build 36	transcript	chr8	39561298	39706644	http://www.ncbi.nlm.nih.gov/entrez/query.fcgi?db=gene&cmd=Retrieve&dopt=full_report&list_uids=8749
ADAM19	FKSG34	NM_023038	35.1586	30.5812	23.0373	39.3462	0.869807	0.655239	1.11911	NM_023038	ADAM metallopeptidase domain 19 (meltrin beta)	HG18;NCBI Build 36	transcript	chr5	156841019	156935346	http://www.ncbi.nlm.nih.gov/entrez/query.fcgi?db=gene&cmd=Retrieve&dopt=full_report&list_uids=8728
ADAM19	FKSG34	NM_033274	4528.68	4149.89	4185.93	4174.71	0.916358	0.924316	0.921838	NM_033274	ADAM metallopeptidase domain 19 (meltrin beta)	HG18;NCBI Build 36	transcript	chr5	156836889	156935346	http://www.ncbi.nlm.nih.gov/entrez/query.fcgi?db=gene&cmd=Retrieve&dopt=full_report&list_uids=8728
ADAM2	CRYN1	NM_001464	21.3039	21.845	18.8271	21.8231	1.0254	0.88374	1.02437	NM_001464	ADAM metallopeptidase domain 2 (fertilin beta)	HG18;NCBI Build 36	transcript	chr8	39720410	39814936	http://www.ncbi.nlm.nih.gov/entrez/query.fcgi?db=gene&cmd=Retrieve&dopt=full_report&list_uids=2515
ADAM20	-	NM_003814	55.9781	42.3801	50.8006	78.351	0.757084	0.907508	1.39967	NM_003814	ADAM metallopeptidase domain 20	HG18;NCBI Build 36	transcript	chr14	70058830	70071485	http://www.ncbi.nlm.nih.gov/entrez/query.fcgi?db=gene&cmd=Retrieve&dopt=full_report&list_uids=8748
ADAM21	ADAM31	NM_003813	51.4748	74.9327	31.4012	36.9128	1.45572	0.610031	0.717104	NM_003813	ADAM metallopeptidase domain 21	HG18;NCBI Build 36	transcript	chr14	69993969	69996375	http://www.ncbi.nlm.nih.gov/entrez/query.fcgi?db=gene&cmd=Retrieve&dopt=full_report&list_uids=8747
ADAM22	MDC2	NM_021723	20.3996	23.128	28.5335	22.483	1.13375	1.39873	1.10213	NM_021723	ADAM metallopeptidase domain 22	HG18;NCBI Build 36	transcript	chr7	87401637	87664390	http://www.ncbi.nlm.nih.gov/entrez/query.fcgi?db=gene&cmd=Retrieve&dopt=full_report&list_uids=53616
ADAM22	MDC2	NM_016351	26.3797	30.5642	32.0662	17.1766	1.15863	1.21556	0.651129	NM_016351	ADAM metallopeptidase domain 22	HG18;NCBI Build 36	transcript	chr7	87401637	87664390	http://www.ncbi.nlm.nih.gov/entrez/query.fcgi?db=gene&cmd=Retrieve&dopt=full_report&list_uids=53616
ADAM22	MDC2	NM_021722	28.7253	32.013	24.0102	18.2113	1.11445	0.835856	0.633981	NM_021722	ADAM metallopeptidase domain 22	HG18;NCBI Build 36	transcript	chr7	87401637	87664390	http://www.ncbi.nlm.nih.gov/entrez/query.fcgi?db=gene&cmd=Retrieve&dopt=full_report&list_uids=53616
ADAM22	MDC2	NM_004194	100.28	125.439	84.0167	55.8654	1.25088	0.837819	0.557092	NM_004194	ADAM metallopeptidase domain 22	HG18;NCBI Build 36	transcript	chr7	87401637	87649364	http://www.ncbi.nlm.nih.gov/entrez/query.fcgi?db=gene&cmd=Retrieve&dopt=full_report&list_uids=53616
ADAM22	MDC2	NM_021721	45.2615	30.0181	27.8071	24.3074	0.663215	0.614365	0.537044	NM_021721	ADAM metallopeptidase domain 22	HG18;NCBI Build 36	transcript	chr7	87401637	87649364	http://www.ncbi.nlm.nih.gov/entrez/query.fcgi?db=gene&cmd=Retrieve&dopt=full_report&list_uids=53616
ADAM23	MDC3	NM_003812	18448.4	21957.4	19389.5	19059.1	1.19021	1.05101	1.0331	NM_003812	ADAM metallopeptidase domain 23	HG18;NCBI Build 36	transcript	chr2	207016612	207190930	http://www.ncbi.nlm.nih.gov/entrez/query.fcgi?db=gene&cmd=Retrieve&dopt=full_report&list_uids=8745
ADAM28	ADAM23	NM_014265	16.6921	15.1513	25.1458	22.7705	0.907693	1.50645	1.36415	NM_014265	ADAM metallopeptidase domain 28	HG18;NCBI Build 36	transcript	chr8	24207564	24268660	http://www.ncbi.nlm.nih.gov/entrez/query.fcgi?db=gene&cmd=Retrieve&dopt=full_report&list_uids=10863
ADAM28	ADAM23	NM_021777	24.6346	26.2289	21.7054	27.775	1.06472	0.881094	1.12748	NM_021777	ADAM metallopeptidase domain 28	HG18;NCBI Build 36	transcript	chr8	24207568	24249557	http://www.ncbi.nlm.nih.gov/entrez/query.fcgi?db=gene&cmd=Retrieve&dopt=full_report&list_uids=10863
ADAM29	svph1	NM_014269	23.7828	27.9825	19.8753	25.1854	1.17659	0.835701	1.05898	NM_014269	ADAM metallopeptidase domain 29	HG18;NCBI Build 36	transcript	chr4	176076133	176135906	http://www.ncbi.nlm.nih.gov/entrez/query.fcgi?db=gene&cmd=Retrieve&dopt=full_report&list_uids=11086
ADAM30	svph4	NM_021794	16.6921	53.9951	25.2882	21.5716	3.23477	1.51498	1.29232	NM_021794	ADAM metallopeptidase domain 30	HG18;NCBI Build 36	transcript	chr1	120237678	120240636	http://www.ncbi.nlm.nih.gov/entrez/query.fcgi?db=gene&cmd=Retrieve&dopt=full_report&list_uids=11085
ADAM32	FLJ29004	NM_145004	75.5645	84.1106	98.634	26.2239	1.1131	1.3053	0.34704	NM_145004	ADAM metallopeptidase domain 32	HG18;NCBI Build 36	transcript	chr8	39084324	39261593	http://www.ncbi.nlm.nih.gov/entrez/query.fcgi?db=gene&cmd=Retrieve&dopt=full_report&list_uids=203102
ADAM33	DJ964F7.1	NM_025220	828.929	679.07	518.179	673.593	0.819214	0.625119	0.812606	NM_025220	ADAM metallopeptidase domain 33	HG18;NCBI Build 36	transcript	chr20	3596619	3610738	http://www.ncbi.nlm.nih.gov/entrez/query.fcgi?db=gene&cmd=Retrieve&dopt=full_report&list_uids=80332
ADAM7	EAPI	NM_003817	23.2804	15.3576	19.7929	17.6827	0.659679	0.850196	0.759553	NM_003817	ADAM metallopeptidase domain 7	HG18;NCBI Build 36	transcript	chr8	24354483	24422171	http://www.ncbi.nlm.nih.gov/entrez/query.fcgi?db=gene&cmd=Retrieve&dopt=full_report&list_uids=8756
ADAM8	CD156	NM_001109	59.5458	47.6886	40.7959	50.0001	0.800873	0.685118	0.839691	NM_001109	ADAM metallopeptidase domain 8	HG18;NCBI Build 36	transcript	chr10	134925910	134940362	http://www.ncbi.nlm.nih.gov/entrez/query.fcgi?db=gene&cmd=Retrieve&dopt=full_report&list_uids=101
ADAM9	KIAA0021	NM_001005845	10054.5	11453.7	12004.9	12122.4	1.13917	1.19399	1.20568	NM_001005845	ADAM metallopeptidase domain 9 (meltrin gamma)	HG18;NCBI Build 36	transcript	chr8	38973661	39081937	http://www.ncbi.nlm.nih.gov/entrez/query.fcgi?db=gene&cmd=Retrieve&dopt=full_report&list_uids=8754
ADAMDEC1	M12.219	NM_014479	19.7443	30.5421	22.9556	17.6431	1.54688	1.16264	0.893579	NM_014479	ADAM-like, decysin 1	HG18;NCBI Build 36	transcript	chr8	24297915	24319471	http://www.ncbi.nlm.nih.gov/entrez/query.fcgi?db=gene&cmd=Retrieve&dopt=full_report&list_uids=27299
ADAMTS1	C3-C5	NM_006988	6138.18	10364.2	8280.48	10296.4	1.68848	1.34901	1.67744	NM_006988	ADAM metallopeptidase with thrombospondin type 1 motif, 1	HG18;NCBI Build 36	transcript	chr21	27130476	27139599	http://www.ncbi.nlm.nih.gov/entrez/query.fcgi?db=gene&cmd=Retrieve&dopt=full_report&list_uids=9510
ADAMTS10	ADAM-TS10	NM_030957	111.449	71.382	105.182	55.8904	0.640492	0.943768	0.50149	NM_030957	ADAM metallopeptidase with thrombospondin type 1 motif, 10	HG18;NCBI Build 36	transcript	chr19	8551125	8581588	http://www.ncbi.nlm.nih.gov/entrez/query.fcgi?db=gene&cmd=Retrieve&dopt=full_report&list_uids=81794
ADAMTS12	PRO4389	NM_030955	4107.1	4706.86	4504.68	3553.93	1.14603	1.0968	0.865313	NM_030955	ADAM metallopeptidase with thrombospondin type 1 motif, 12	HG18;NCBI Build 36	transcript	chr5	33563042	33927881	http://www.ncbi.nlm.nih.gov/entrez/query.fcgi?db=gene&cmd=Retrieve&dopt=full_report&list_uids=81792
ADAMTS13	C9orf8	NM_139026	36.6009	80.4517	60.424	99.035	2.19808	1.65089	2.70581	NM_139026	ADAM metallopeptidase with thrombospondin type 1 motif, 13	HG18;NCBI Build 36	transcript	chr9	135276940	135314328	http://www.ncbi.nlm.nih.gov/entrez/query.fcgi?db=gene&cmd=Retrieve&dopt=full_report&list_uids=11093
ADAMTS13	C9orf8	NM_139028	24.3861	20.6436	25.2861	43.6511	0.846531	1.03691	1.79	NM_139028	ADAM metallopeptidase with thrombospondin type 1 motif, 13	HG18;NCBI Build 36	transcript	chr9	135276940	135304898	http://www.ncbi.nlm.nih.gov/entrez/query.fcgi?db=gene&cmd=Retrieve&dopt=full_report&list_uids=11093
ADAMTS13	C9orf8	NM_139025	122.442	104.859	120.695	155.501	0.856397	0.985734	1.27	NM_139025	ADAM metallopeptidase with thrombospondin type 1 motif, 13	HG18;NCBI Build 36	transcript	chr9	135276940	135314328	http://www.ncbi.nlm.nih.gov/entrez/query.fcgi?db=gene&cmd=Retrieve&dopt=full_report&list_uids=11093
ADAMTS14	FLJ32820	NM_080722	42.417	29.6581	49.7797	61.2306	0.699203	1.17358	1.44354	NM_080722	ADAM metallopeptidase with thrombospondin type 1 motif, 14	HG18;NCBI Build 36	transcript	chr10	72102564	72190664	http://www.ncbi.nlm.nih.gov/entrez/query.fcgi?db=gene&cmd=Retrieve&dopt=full_report&list_uids=140766
ADAMTS15	MGC126403	NM_139055	438.461	256.929	262.679	237.9	0.58598	0.599094	0.542579	NM_139055	ADAM metallopeptidase with thrombospondin type 1 motif, 15	HG18;NCBI Build 36	transcript	chr11	129824078	129848926	http://www.ncbi.nlm.nih.gov/entrez/query.fcgi?db=gene&cmd=Retrieve&dopt=full_report&list_uids=170689
ADAMTS16	-	NM_139056	1229.26	920.795	772.069	822.807	0.749067	0.628078	0.669354	NM_139056	ADAM metallopeptidase with thrombospondin type 1 motif, 16	HG18;NCBI Build 36	transcript	chr5	5193580	5356920	http://www.ncbi.nlm.nih.gov/entrez/query.fcgi?db=gene&cmd=Retrieve&dopt=full_report&list_uids=170690
ADAMTS17	FLJ16363	NM_139057	219.522	168.581	184.179	163.179	0.767943	0.839	0.743338	NM_139057	ADAM metallopeptidase with thrombospondin type 1 motif, 17	HG18;NCBI Build 36	transcript	chr15	98331992	98699650	http://www.ncbi.nlm.nih.gov/entrez/query.fcgi?db=gene&cmd=Retrieve&dopt=full_report&list_uids=170691
ADAMTS18	ADAMTS21	NM_139054	124.19	133.815	128.686	254.5	1.07751	1.0362	2.04928	NM_139054	ADAM metallopeptidase with thrombospondin type 1 motif, 18	HG18;NCBI Build 36	transcript	chr16	75884339	76026512	http://www.ncbi.nlm.nih.gov/entrez/query.fcgi?db=gene&cmd=Retrieve&dopt=full_report&list_uids=170692
ADAMTS18	ADAMTS21	NM_199355	92.134	184.179	103.415	59.2605	1.99904	1.12244	0.643199	NM_199355	ADAM metallopeptidase with thrombospondin type 1 motif, 18	HG18;NCBI Build 36	transcript	chr16	75873928	76026512	http://www.ncbi.nlm.nih.gov/entrez/query.fcgi?db=gene&cmd=Retrieve&dopt=full_report&list_uids=170692
ADAMTS19	FLJ16042	NM_133638	20.0114	18.1403	27.7572	20.3573	0.906498	1.38707	1.01729	NM_133638	ADAM metallopeptidase with thrombospondin type 1 motif, 19	HG18;NCBI Build 36	transcript	chr5	128824001	129102275	http://www.ncbi.nlm.nih.gov/entrez/query.fcgi?db=gene&cmd=Retrieve&dopt=full_report&list_uids=171019
ADAMTS2	ADAM-TS2	NM_021599	1113.18	1164.18	1015.35	1680.12	1.04581	0.912117	1.5093	NM_021599	ADAM metallopeptidase with thrombospondin type 1 motif, 2	HG18;NCBI Build 36	transcript	chr5	178510735	178704935	http://www.ncbi.nlm.nih.gov/entrez/query.fcgi?db=gene&cmd=Retrieve&dopt=full_report&list_uids=9509
ADAMTS2	ADAM-TS2	NM_014244	928.179	793.429	865.067	1225.02	0.854823	0.932004	1.31981	NM_014244	ADAM metallopeptidase with thrombospondin type 1 motif, 2	HG18;NCBI Build 36	transcript	chr5	178473473	178704935	http://www.ncbi.nlm.nih.gov/entrez/query.fcgi?db=gene&cmd=Retrieve&dopt=full_report&list_uids=9509
ADAMTS20	GON-1	NM_025003	36.6285	42.35	38.0725	38.6473	1.1562	1.03942	1.05512	NM_025003	ADAM metallopeptidase with thrombospondin type 1 motif, 20	HG18;NCBI Build 36	transcript	chr12	42034278	42231991	http://www.ncbi.nlm.nih.gov/entrez/query.fcgi?db=gene&cmd=Retrieve&dopt=full_report&list_uids=80070
ADAMTS20	GON-1	NM_175851	62.5332	36.2053	47.1147	36.8841	0.578977	0.753435	0.589832	NM_175851	ADAM metallopeptidase with thrombospondin type 1 motif, 20	HG18;NCBI Build 36	transcript	chr12	42103645	42231991	http://www.ncbi.nlm.nih.gov/entrez/query.fcgi?db=gene&cmd=Retrieve&dopt=full_report&list_uids=80070
ADAMTS3	ADAMTS-4	NM_014243	115.454	153.234	116.452	34.7664	1.32722	1.00864	0.301126	NM_014243	ADAM metallopeptidase with thrombospondin type 1 motif, 3	HG18;NCBI Build 36	transcript	chr4	73365550	73653380	http://www.ncbi.nlm.nih.gov/entrez/query.fcgi?db=gene&cmd=Retrieve&dopt=full_report&list_uids=9508
ADAMTS4	ADAMTS-2	NM_005099	657.606	544.842	661.313	896.206	0.828523	1.00564	1.36283	NM_005099	ADAM metallopeptidase with thrombospondin type 1 motif, 4	HG18;NCBI Build 36	transcript	chr1	159426161	159435468	http://www.ncbi.nlm.nih.gov/entrez/query.fcgi?db=gene&cmd=Retrieve&dopt=full_report&list_uids=9507
ADAMTS5	ADAMTS11	NM_007038	190.679	136.945	174.013	279.679	0.718195	0.912595	1.46675	NM_007038	ADAM metallopeptidase with thrombospondin type 1 motif, 5 (aggrecanase-2)	HG18;NCBI Build 36	transcript	chr21	27212111	27260703	http://www.ncbi.nlm.nih.gov/entrez/query.fcgi?db=gene&cmd=Retrieve&dopt=full_report&list_uids=11096
ADAMTS6	ADAM-TS6	NM_197941	2342.43	2825.17	2590.93	2921.14	1.20608	1.10609	1.24705	NM_197941	ADAM metallopeptidase with thrombospondin type 1 motif, 6	HG18;NCBI Build 36	transcript	chr5	64480318	64813460	http://www.ncbi.nlm.nih.gov/entrez/query.fcgi?db=gene&cmd=Retrieve&dopt=full_report&list_uids=11174
ADAMTS7	ADAM-TS7	NM_014272	86.2998	101.406	119.945	184.179	1.17505	1.38987	2.13418	NM_014272	ADAM metallopeptidase with thrombospondin type 1 motif, 7	HG18;NCBI Build 36	transcript	chr15	76838602	76890828	http://www.ncbi.nlm.nih.gov/entrez/query.fcgi?db=gene&cmd=Retrieve&dopt=full_report&list_uids=11173
ADAMTS8	ADAM-TS8	NM_007037	21.7669	29.1017	23.7031	28.6069	1.33697	1.08895	1.31424	NM_007037	ADAM metallopeptidase with thrombospondin type 1 motif, 8	HG18;NCBI Build 36	transcript	chr11	129780027	129804098	http://www.ncbi.nlm.nih.gov/entrez/query.fcgi?db=gene&cmd=Retrieve&dopt=full_report&list_uids=11095
ADAMTS9	FLJ42955	NM_182920	134.021	233.207	139.681	72.5725	1.74008	1.04224	0.541502	NM_182920	ADAM metallopeptidase with thrombospondin type 1 motif, 9	HG18;NCBI Build 36	transcript	chr3	64476369	64648405	http://www.ncbi.nlm.nih.gov/entrez/query.fcgi?db=gene&cmd=Retrieve&dopt=full_report&list_uids=56999
ADAMTSL1	ADAMTSR1	NM_139264	2351.34	2810.68	3021.48	4958.93	1.19535	1.285	2.10898	NM_139264	ADAMTS-like 1	HG18;NCBI Build 36	transcript	chr9	18464166	18671481	http://www.ncbi.nlm.nih.gov/entrez/query.fcgi?db=gene&cmd=Retrieve&dopt=full_report&list_uids=92949
ADAMTSL1	ADAMTSR1	NM_139238	2652.64	3522.53	3279.43	5110.93	1.32793	1.23629	1.92673	NM_139238	ADAMTS-like 1	HG18;NCBI Build 36	transcript	chr9	18464166	18713262	http://www.ncbi.nlm.nih.gov/entrez/query.fcgi?db=gene&cmd=Retrieve&dopt=full_report&list_uids=92949
ADAMTSL1	ADAMTSR1	NM_052866	3008.73	2788.73	2962.94	4428.1	0.926882	0.984782	1.47175	NM_052866	ADAMTS-like 1	HG18;NCBI Build 36	transcript	chr9	18464166	18674955	http://www.ncbi.nlm.nih.gov/entrez/query.fcgi?db=gene&cmd=Retrieve&dopt=full_report&list_uids=92949
ADAMTSL2	KIAA0605	NM_014694	115.454	126.551	124.19	117.014	1.09611	1.07566	1.01351	NM_014694	ADAMTS-like 2	HG18;NCBI Build 36	transcript	chr9	135389795	135430462	http://www.ncbi.nlm.nih.gov/entrez/query.fcgi?db=gene&cmd=Retrieve&dopt=full_report&list_uids=9719
ADAMTSL3	KIAA1233	NM_207517	89.6299	99.2903	62.9351	59.5542	1.10778	0.702166	0.664446	NM_207517	ADAMTS-like 3	HG18;NCBI Build 36	transcript	chr15	82113841	82499595	http://www.ncbi.nlm.nih.gov/entrez/query.fcgi?db=gene&cmd=Retrieve&dopt=full_report&list_uids=57188
ADAMTSL4	TSRC1	NM_019032	1679.58	1088.86	1334.1	3817.52	0.648294	0.794303	2.2729	NM_019032	ADAMTS-like 4	HG18;NCBI Build 36	transcript	chr1	148788509	148800037	http://www.ncbi.nlm.nih.gov/entrez/query.fcgi?db=gene&cmd=Retrieve&dopt=full_report&list_uids=54507
ADAMTSL4	TSRC1	NM_025008	351.679	154.153	214.381	363.679	0.438334	0.609591	1.03412	NM_025008	ADAMTS-like 4	HG18;NCBI Build 36	transcript	chr1	148788509	148797845	http://www.ncbi.nlm.nih.gov/entrez/query.fcgi?db=gene&cmd=Retrieve&dopt=full_report&list_uids=54507
ADAMTSL5	THSD6	NM_213604	370.429	446.883	477.87	538.429	1.20639	1.29004	1.45353	NM_213604	ADAMTS-like 5	HG18;NCBI Build 36	transcript	chr19	1456022	1464019	http://www.ncbi.nlm.nih.gov/entrez/query.fcgi?db=gene&cmd=Retrieve&dopt=full_report&list_uids=339366
ADAR	ADAR1	NM_001025107	12362.1	15409.6	13047.2	12183.4	1.24652	1.05542	0.985549	NM_001025107	adenosine deaminase, RNA-specific	HG18;NCBI Build 36	transcript	chr1	152821156	152867061	http://www.ncbi.nlm.nih.gov/entrez/query.fcgi?db=gene&cmd=Retrieve&dopt=full_report&list_uids=103
ADARB1	ADAR2	NM_001033049	1687.14	1930.35	1622.68	1746.18	1.14416	0.961792	1.03499	NM_001033049	adenosine deaminase, RNA-specific, B1 (RED1 homolog rat)	HG18;NCBI Build 36	transcript	chr21	45318942	45470902	http://www.ncbi.nlm.nih.gov/entrez/query.fcgi?db=gene&cmd=Retrieve&dopt=full_report&list_uids=104
ADARB1	ADAR2	NM_001112	3547.39	3195.82	3130.36	3279	0.900892	0.88244	0.92434	NM_001112	adenosine deaminase, RNA-specific, B1 (RED1 homolog rat)	HG18;NCBI Build 36	transcript	chr21	45318942	45470902	http://www.ncbi.nlm.nih.gov/entrez/query.fcgi?db=gene&cmd=Retrieve&dopt=full_report&list_uids=104
ADARB1	ADAR2	NM_015834	2924.75	2867.9	2487.95	2534.27	0.980562	0.850655	0.866491	NM_015834	adenosine deaminase, RNA-specific, B1 (RED1 homolog rat)	HG18;NCBI Build 36	transcript	chr21	45318942	45470902	http://www.ncbi.nlm.nih.gov/entrez/query.fcgi?db=gene&cmd=Retrieve&dopt=full_report&list_uids=104
ADARB2	ADAR3	NM_018702	18.6843	29.1828	18.9387	21.4905	1.56189	1.01362	1.15019	NM_018702	adenosine deaminase, RNA-specific, B2 (RED2 homolog rat)	HG18;NCBI Build 36	transcript	chr10	1218072	1769670	http://www.ncbi.nlm.nih.gov/entrez/query.fcgi?db=gene&cmd=Retrieve&dopt=full_report&list_uids=105
ADAT1	HADAT1	NM_012091	1389.93	1528.93	1337.43	1250.18	1.10001	0.962228	0.899455	NM_012091	adenosine deaminase, tRNA-specific 1	HG18;NCBI Build 36	transcript	chr16	74190498	74214655	http://www.ncbi.nlm.nih.gov/entrez/query.fcgi?db=gene&cmd=Retrieve&dopt=full_report&list_uids=23536
ADC	KIAA1945	NM_052998	274.679	274.679	291.186	378.268	1	1.06009	1.37713	NM_052998	arginine decarboxylase	HG18;NCBI Build 36	transcript	chr1	33319300	33358582	http://www.ncbi.nlm.nih.gov/entrez/query.fcgi?db=gene&cmd=Retrieve&dopt=full_report&list_uids=113451
ADCK1	FLJ39600	NM_020421	491.877	511.212	537.864	508.156	1.03931	1.09349	1.0331	NM_020421	aarF domain containing kinase 1	HG18;NCBI Build 36	transcript	chr14	77336226	77470047	http://www.ncbi.nlm.nih.gov/entrez/query.fcgi?db=gene&cmd=Retrieve&dopt=full_report&list_uids=57143
ADCK2	AARF	NM_052853	1149.52	1230.75	1115.87	1424.52	1.07067	0.970723	1.23923	NM_052853	aarF domain containing kinase 2	HG18;NCBI Build 36	transcript	chr7	140019421	140041377	http://www.ncbi.nlm.nih.gov/entrez/query.fcgi?db=gene&cmd=Retrieve&dopt=full_report&list_uids=90956
ADCK4	FLJ12229	NM_024876	287.226	218.974	232.85	368.679	0.762374	0.810687	1.28359	NM_024876	aarF domain containing kinase 4	HG18;NCBI Build 36	transcript	chr19	45889273	45914440	http://www.ncbi.nlm.nih.gov/entrez/query.fcgi?db=gene&cmd=Retrieve&dopt=full_report&list_uids=79934
ADCK5	FLJ35454	NM_174922	336.598	437.167	356.277	366.122	1.29878	1.05846	1.08771	NM_174922	aarF domain containing kinase 5	HG18;NCBI Build 36	transcript	chr8	145568538	145589265	http://www.ncbi.nlm.nih.gov/entrez/query.fcgi?db=gene&cmd=Retrieve&dopt=full_report&list_uids=203054
ADCY1	-	NM_021116	25.6104	17.1766	24.6223	20.1145	0.670688	0.961418	0.785404	NM_021116	adenylate cyclase 1 (brain)	HG18;NCBI Build 36	transcript	chr7	45580645	45729237	http://www.ncbi.nlm.nih.gov/entrez/query.fcgi?db=gene&cmd=Retrieve&dopt=full_report&list_uids=107
ADCY2	FLJ16822	NM_020546	17.9441	27.1764	17.6366	34.77	1.5145	0.982863	1.93768	NM_020546	adenylate cyclase 2 (brain)	HG18;NCBI Build 36	transcript	chr5	7449344	7883194	http://www.ncbi.nlm.nih.gov/entrez/query.fcgi?db=gene&cmd=Retrieve&dopt=full_report&list_uids=108
ADCY3	AC3	NM_004036	1035.18	1125.58	1057.63	631.429	1.08733	1.02169	0.609971	NM_004036	adenylate cyclase 3	HG18;NCBI Build 36	transcript	chr2	24895544	24995507	http://www.ncbi.nlm.nih.gov/entrez/query.fcgi?db=gene&cmd=Retrieve&dopt=full_report&list_uids=109
ADCY4	-	NM_139247	24.0573	25.093	18.2113	20.2776	1.04305	0.756997	0.842888	NM_139247	adenylate cyclase 4	HG18;NCBI Build 36	transcript	chr14	23857409	23873704	http://www.ncbi.nlm.nih.gov/entrez/query.fcgi?db=gene&cmd=Retrieve&dopt=full_report&list_uids=196883
ADCY5	-	NM_183357	117.377	104.365	139.836	120.063	0.889138	1.19134	1.02288	NM_183357	adenylate cyclase 5	HG18;NCBI Build 36	transcript	chr3	124486088	124650082	http://www.ncbi.nlm.nih.gov/entrez/query.fcgi?db=gene&cmd=Retrieve&dopt=full_report&list_uids=111
ADCY6	DKFZp779F075	NM_015270	3733.9	2272.76	3240.79	3789.1	0.608684	0.867937	1.01478	NM_015270	adenylate cyclase 6	HG18;NCBI Build 36	transcript	chr12	47446247	47464179	http://www.ncbi.nlm.nih.gov/entrez/query.fcgi?db=gene&cmd=Retrieve&dopt=full_report&list_uids=112
ADCY7	FLJ36387	NM_001114	2210.68	2013.98	2141.69	2848.43	0.911024	0.968793	1.28849	NM_001114	adenylate cyclase 7	HG18;NCBI Build 36	transcript	chr16	48879322	48909547	http://www.ncbi.nlm.nih.gov/entrez/query.fcgi?db=gene&cmd=Retrieve&dopt=full_report&list_uids=113
ADCY8	ADCY3	NM_001115	25.1403	24.3002	21.7892	15.3355	0.966584	0.866704	0.609997	NM_001115	adenylate cyclase 8 (brain)	HG18;NCBI Build 36	transcript	chr8	131861728	132123854	http://www.ncbi.nlm.nih.gov/entrez/query.fcgi?db=gene&cmd=Retrieve&dopt=full_report&list_uids=114
ADCY9	-	NM_001116	1552.42	2010.53	1726.26	1551.56	1.29509	1.11198	0.999447	NM_001116	adenylate cyclase 9	HG18;NCBI Build 36	transcript	chr16	3952652	4106187	http://www.ncbi.nlm.nih.gov/entrez/query.fcgi?db=gene&cmd=Retrieve&dopt=full_report&list_uids=115
ADCYAP1	MGC126852	NM_001117	43.7019	60.3578	46.1631	41.1845	1.38113	1.05632	0.942396	NM_001117	adenylate cyclase activating polypeptide 1 (pituitary)	HG18;NCBI Build 36	transcript	chr18	895386	901054	http://www.ncbi.nlm.nih.gov/entrez/query.fcgi?db=gene&cmd=Retrieve&dopt=full_report&list_uids=116
ADCYAP1R1	PACAPR	NM_001118	37.9187	32.0648	27.2327	30.81	0.84562	0.718187	0.812528	NM_001118	adenylate cyclase activating polypeptide 1 (pituitary) receptor type I	HG18;NCBI Build 36	transcript	chr7	31058666	31112836	http://www.ncbi.nlm.nih.gov/entrez/query.fcgi?db=gene&cmd=Retrieve&dopt=full_report&list_uids=117
ADD1	ADDA	NM_001119	29664	24422.1	21681	23569.2	0.823292	0.730887	0.794537	NM_001119	adducin 1 (alpha)	HG18;NCBI Build 36	transcript	chr4	2815381	2901587	http://www.ncbi.nlm.nih.gov/entrez/query.fcgi?db=gene&cmd=Retrieve&dopt=full_report&list_uids=118
ADD2	ADDB	NM_017487	21.3079	21.4032	18.24	25.1854	1.00447	0.856021	1.18197	NM_017487	adducin 2 (beta)	HG18;NCBI Build 36	transcript	chr2	70756717	70848837	http://www.ncbi.nlm.nih.gov/entrez/query.fcgi?db=gene&cmd=Retrieve&dopt=full_report&list_uids=119
ADD2	ADDB	NM_017482	21.7805	48.2323	23.6302	25.1129	2.21447	1.08492	1.153	NM_017482	adducin 2 (beta)	HG18;NCBI Build 36	transcript	chr2	70756717	70848837	http://www.ncbi.nlm.nih.gov/entrez/query.fcgi?db=gene&cmd=Retrieve&dopt=full_report&list_uids=119
ADD2	ADDB	NM_017485	48.4671	55.0211	58.4839	54.1837	1.13523	1.20667	1.11795	NM_017485	adducin 2 (beta)	HG18;NCBI Build 36	transcript	chr2	70742772	70848837	http://www.ncbi.nlm.nih.gov/entrez/query.fcgi?db=gene&cmd=Retrieve&dopt=full_report&list_uids=119
ADD2	ADDB	NM_001617	24.2054	34.1384	23.9398	24.3862	1.41036	0.989027	1.00747	NM_001617	adducin 2 (beta)	HG18;NCBI Build 36	transcript	chr2	70742772	70848837	http://www.ncbi.nlm.nih.gov/entrez/query.fcgi?db=gene&cmd=Retrieve&dopt=full_report&list_uids=119
ADD3	ADDL	NM_001121	1206.19	1195.32	967.624	1153.11	0.990986	0.802212	0.955988	NM_001121	adducin 3 (gamma)	HG18;NCBI Build 36	transcript	chr10	111757700	111885313	http://www.ncbi.nlm.nih.gov/entrez/query.fcgi?db=gene&cmd=Retrieve&dopt=full_report&list_uids=120
ADFP	ADRP	NM_001122	3918.1	3398.03	3789.49	3452.08	0.867265	0.967176	0.881062	NM_001122	adipose differentiation-related protein	HG18;NCBI Build 36	transcript	chr9	19105758	19117573	http://www.ncbi.nlm.nih.gov/entrez/query.fcgi?db=gene&cmd=Retrieve&dopt=full_report&list_uids=123
ADH1A	ADH1	NM_000667	23.7828	20.0114	30.9247	19.0139	0.841423	1.3003	0.799481	NM_000667	alcohol dehydrogenase 1A (class I), alpha polypeptide	HG18;NCBI Build 36	transcript	chr4	100416546	100431165	http://www.ncbi.nlm.nih.gov/entrez/query.fcgi?db=gene&cmd=Retrieve&dopt=full_report&list_uids=124
ADH1B	ADH2	NM_000668	17.9441	23.857	20.101	23.857	1.32952	1.1202	1.32952	NM_000668	alcohol dehydrogenase IB (class I), beta polypeptide	HG18;NCBI Build 36	transcript	chr4	100446551	100461581	http://www.ncbi.nlm.nih.gov/entrez/query.fcgi?db=gene&cmd=Retrieve&dopt=full_report&list_uids=125
ADH1C	ADH3	NM_000669	36.998	36.8466	26.4563	33.5321	0.995908	0.715074	0.906322	NM_000669	alcohol dehydrogenase 1C (class I), gamma polypeptide	HG18;NCBI Build 36	transcript	chr4	100476671	100492940	http://www.ncbi.nlm.nih.gov/entrez/query.fcgi?db=gene&cmd=Retrieve&dopt=full_report&list_uids=126
ADH4	ADH-2	NM_000670	34.1165	30.1206	25.7132	23.0653	0.882875	0.753688	0.676075	NM_000670	alcohol dehydrogenase 4 (class II), pi polypeptide	HG18;NCBI Build 36	transcript	chr4	100263854	100284472	http://www.ncbi.nlm.nih.gov/entrez/query.fcgi?db=gene&cmd=Retrieve&dopt=full_report&list_uids=127
ADH5	ADH-3	NM_000671	6580.43	5760.93	7054.62	5147.83	0.875464	1.07206	0.782293	NM_000671	alcohol dehydrogenase 5 (class III), chi polypeptide	HG18;NCBI Build 36	transcript	chr4	100211151	100228954	http://www.ncbi.nlm.nih.gov/entrez/query.fcgi?db=gene&cmd=Retrieve&dopt=full_report&list_uids=128
ADH6	ADH-5	NM_000672	151.68	123.94	166.81	150.27	0.817117	1.09975	0.990708	NM_000672	alcohol dehydrogenase 6 (class V)	HG18;NCBI Build 36	transcript	chr4	100344901	100359424	http://www.ncbi.nlm.nih.gov/entrez/query.fcgi?db=gene&cmd=Retrieve&dopt=full_report&list_uids=130
ADH7	ADH-4	NM_000673	20.8258	17.2101	25.2861	28.6069	0.826384	1.21417	1.37363	NM_000673	alcohol dehydrogenase 7 (class IV), mu or sigma polypeptide	HG18;NCBI Build 36	transcript	chr4	100552440	100575548	http://www.ncbi.nlm.nih.gov/entrez/query.fcgi?db=gene&cmd=Retrieve&dopt=full_report&list_uids=131
ADHFE1	ADH8	NM_144650	241.929	342.555	304.679	477.385	1.41593	1.25937	1.97324	NM_144650	alcohol dehydrogenase, iron containing, 1	HG18;NCBI Build 36	transcript	chr8	67507287	67543596	http://www.ncbi.nlm.nih.gov/entrez/query.fcgi?db=gene&cmd=Retrieve&dopt=full_report&list_uids=137872
ADI1	APL1	NM_018269	2324.68	1972.36	2331.92	2228.18	0.848442	1.00312	0.958489	NM_018269	acireductone dioxygenase 1	HG18;NCBI Build 36	transcript	chr2	3480697	3502306	http://www.ncbi.nlm.nih.gov/entrez/query.fcgi?db=gene&cmd=Retrieve&dopt=full_report&list_uids=55256
ADIPOQ	ACDC	NM_004797	23.2804	18.5468	23.9161	17.6827	0.79667	1.02731	0.759553	NM_004797	adiponectin, C1Q and collagen domain containing	HG18;NCBI Build 36	transcript	chr3	188043156	188058946	http://www.ncbi.nlm.nih.gov/entrez/query.fcgi?db=gene&cmd=Retrieve&dopt=full_report&list_uids=9370
ADIPOR1	ACDCR1	NM_015999	10038.8	12512.2	12594.9	12749.2	1.24638	1.25463	1.26999	NM_015999	adiponectin receptor 1	HG18;NCBI Build 36	transcript	chr1	201176575	201194034	http://www.ncbi.nlm.nih.gov/entrez/query.fcgi?db=gene&cmd=Retrieve&dopt=full_report&list_uids=51094
ADIPOR2	ACDCR2	NM_024551	25187.7	19009.5	21614.2	19787.8	0.754715	0.858127	0.785613	NM_024551	adiponectin receptor 2	HG18;NCBI Build 36	transcript	chr12	1670507	1768106	http://www.ncbi.nlm.nih.gov/entrez/query.fcgi?db=gene&cmd=Retrieve&dopt=full_report&list_uids=79602
ADK	AK	NM_001123	5711.38	5967.93	5332.23	4955.18	1.04492	0.933616	0.867598	NM_001123	adenosine kinase	HG18;NCBI Build 36	transcript	chr10	75606449	76139066	http://www.ncbi.nlm.nih.gov/entrez/query.fcgi?db=gene&cmd=Retrieve&dopt=full_report&list_uids=132
ADM	AM	NM_001124	7661.43	7054.21	6631.12	10957.8	0.920743	0.86552	1.43025	NM_001124	adrenomedullin	HG18;NCBI Build 36	transcript	chr11	10283217	10285499	http://www.ncbi.nlm.nih.gov/entrez/query.fcgi?db=gene&cmd=Retrieve&dopt=full_report&list_uids=133
ADM2	AM2	NM_024866	316.679	236.571	522.273	458.429	0.747038	1.64922	1.44761	NM_024866	adrenomedullin 2	HG18;NCBI Build 36	transcript	chr22	49267073	49271732	http://www.ncbi.nlm.nih.gov/entrez/query.fcgi?db=gene&cmd=Retrieve&dopt=full_report&list_uids=79924
ADMR	7TMR	NM_007264	127.789	109.225	146.68	125.324	0.854728	1.14783	0.980713	NM_007264	adrenomedullin receptor	HG18;NCBI Build 36	transcript	chr12	55674621	55676736	http://www.ncbi.nlm.nih.gov/entrez/query.fcgi?db=gene&cmd=Retrieve&dopt=full_report&list_uids=11318
ADNP	KIAA0784	NM_015339	5309.78	5481.93	5549.61	5294.18	1.03242	1.04517	0.997062	NM_015339	activity-dependent neuroprotector	HG18;NCBI Build 36	transcript	chr20	48940289	48980934	http://www.ncbi.nlm.nih.gov/entrez/query.fcgi?db=gene&cmd=Retrieve&dopt=full_report&list_uids=23394
ADORA1	RDC7	NM_000674	369.429	288.503	246.955	164.179	0.780943	0.668476	0.444414	NM_000674	adenosine A1 receptor	HG18;NCBI Build 36	transcript	chr1	201326404	201403155	http://www.ncbi.nlm.nih.gov/entrez/query.fcgi?db=gene&cmd=Retrieve&dopt=full_report&list_uids=134
ADORA2A	ADORA2	NM_000675	102.426	129.119	127.091	122.149	1.26061	1.2408	1.19256	NM_000675	adenosine A2a receptor	HG18;NCBI Build 36	transcript	chr22	23159091	23168325	http://www.ncbi.nlm.nih.gov/entrez/query.fcgi?db=gene&cmd=Retrieve&dopt=full_report&list_uids=135
ADORA2B	ADORA2	NM_000676	2176.68	2533.4	2340.62	2301.18	1.16388	1.07532	1.0572	NM_000676	adenosine A2b receptor	HG18;NCBI Build 36	transcript	chr17	15788955	15819935	http://www.ncbi.nlm.nih.gov/entrez/query.fcgi?db=gene&cmd=Retrieve&dopt=full_report&list_uids=136
ADORA3	A3AR	NM_020683	21.5301	21.4032	19.5455	23.5813	0.994106	0.907822	1.09527	NM_020683	adenosine A3 receptor	HG18;NCBI Build 36	transcript	chr1	111827492	111847633	http://www.ncbi.nlm.nih.gov/entrez/query.fcgi?db=gene&cmd=Retrieve&dopt=full_report&list_uids=140
ADORA3	A3AR	NM_000677	26.0444	26.8611	22.536	23.9624	1.03136	0.865292	0.92006	NM_000677	adenosine A3 receptor	HG18;NCBI Build 36	transcript	chr1	111843577	111848266	http://www.ncbi.nlm.nih.gov/entrez/query.fcgi?db=gene&cmd=Retrieve&dopt=full_report&list_uids=140
ADPGK	2610017G09Rik	NM_031284	5120.68	5866.43	5283.1	5289.57	1.14563	1.03172	1.03298	NM_031284	ADP-dependent glucokinase	HG18;NCBI Build 36	transcript	chr15	70830762	70863114	http://www.ncbi.nlm.nih.gov/entrez/query.fcgi?db=gene&cmd=Retrieve&dopt=full_report&list_uids=83440
ADPN	C22orf20	NM_025225	591.883	420.071	628.216	814.538	0.70972	1.06139	1.37618	NM_025225	adiponutrin	HG18;NCBI Build 36	transcript	chr22	42650951	42674781	http://www.ncbi.nlm.nih.gov/entrez/query.fcgi?db=gene&cmd=Retrieve&dopt=full_report&list_uids=80339
ADPRH	ARH1	NM_001125	833.927	1159.43	1200.43	1263.18	1.39032	1.43949	1.51474	NM_001125	ADP-ribosylarginine hydrolase	HG18;NCBI Build 36	transcript	chr3	120781212	120791482	http://www.ncbi.nlm.nih.gov/entrez/query.fcgi?db=gene&cmd=Retrieve&dopt=full_report&list_uids=141
ADPRHL1	ARH2	NM_199162	560.281	367.212	634.179	667.429	0.655406	1.13189	1.19124	NM_199162	ADP-ribosylhydrolase like 1	HG18;NCBI Build 36	transcript	chr13	113124260	113151458	http://www.ncbi.nlm.nih.gov/entrez/query.fcgi?db=gene&cmd=Retrieve&dopt=full_report&list_uids=113622
ADPRHL1	ARH2	NM_138430	447.344	485.179	509.679	352.358	1.08458	1.13935	0.787668	NM_138430	ADP-ribosylhydrolase like 1	HG18;NCBI Build 36	transcript	chr13	113124584	113155840	http://www.ncbi.nlm.nih.gov/entrez/query.fcgi?db=gene&cmd=Retrieve&dopt=full_report&list_uids=113622
ADPRHL2	ARH3	NM_017825	283.179	326.201	285.511	274.679	1.15192	1.00824	0.969984	NM_017825	ADP-ribosylhydrolase like 2	HG18;NCBI Build 36	transcript	chr1	36327072	36332120	http://www.ncbi.nlm.nih.gov/entrez/query.fcgi?db=gene&cmd=Retrieve&dopt=full_report&list_uids=54936
ADRA1A	ADRA1C	NM_033304	18.9937	32.013	24.8113	21.478	1.68545	1.30629	1.1308	NM_033304	adrenergic, alpha-1A-, receptor	HG18;NCBI Build 36	transcript	chr8	26679287	26778603	http://www.ncbi.nlm.nih.gov/entrez/query.fcgi?db=gene&cmd=Retrieve&dopt=full_report&list_uids=148
ADRA1A	ADRA1C	NM_033303	49.8668	65.3748	49.8668	54.1837	1.31099	1	1.08657	NM_033303	adrenergic, alpha-1A-, receptor	HG18;NCBI Build 36	transcript	chr8	26661583	26778839	http://www.ncbi.nlm.nih.gov/entrez/query.fcgi?db=gene&cmd=Retrieve&dopt=full_report&list_uids=148
ADRA1A	ADRA1C	NM_000680	43.7019	60.4301	42.2605	29.1017	1.38278	0.967017	0.665914	NM_000680	adrenergic, alpha-1A-, receptor	HG18;NCBI Build 36	transcript	chr8	26683138	26778839	http://www.ncbi.nlm.nih.gov/entrez/query.fcgi?db=gene&cmd=Retrieve&dopt=full_report&list_uids=148
ADRA1A	ADRA1C	NM_033302	27.0558	29.4992	20.3654	17.5304	1.09031	0.752718	0.647935	NM_033302	adrenergic, alpha-1A-, receptor	HG18;NCBI Build 36	transcript	chr8	26669829	26778839	http://www.ncbi.nlm.nih.gov/entrez/query.fcgi?db=gene&cmd=Retrieve&dopt=full_report&list_uids=148
ADRA1B	ADRA1	NM_000679	641.982	648.793	659.796	592.04	1.01061	1.02775	0.922207	NM_000679	adrenergic, alpha-1B-, receptor	HG18;NCBI Build 36	transcript	chr5	159276317	159332595	http://www.ncbi.nlm.nih.gov/entrez/query.fcgi?db=gene&cmd=Retrieve&dopt=full_report&list_uids=147
ADRA1D	ADRA1	NM_000678	53.1573	24.309	39.1266	44.0314	0.457303	0.736053	0.828323	NM_000678	adrenergic, alpha-1D-, receptor	HG18;NCBI Build 36	transcript	chr20	4149815	4177659	http://www.ncbi.nlm.nih.gov/entrez/query.fcgi?db=gene&cmd=Retrieve&dopt=full_report&list_uids=146
ADRA2A	ADRA2	NM_000681	754.776	561.929	480.429	145.959	0.744498	0.636519	0.19338	NM_000681	adrenergic, alpha-2A-, receptor	HG18;NCBI Build 36	transcript	chr10	112826910	112830560	http://www.ncbi.nlm.nih.gov/entrez/query.fcgi?db=gene&cmd=Retrieve&dopt=full_report&list_uids=150
ADRA2B	ADRA2L1	NM_000682	25.6104	26.8296	25.2967	16.0581	1.04761	0.987751	0.627015	NM_000682	adrenergic, alpha-2B-, receptor	HG18;NCBI Build 36	transcript	chr2	96142349	96145615	http://www.ncbi.nlm.nih.gov/entrez/query.fcgi?db=gene&cmd=Retrieve&dopt=full_report&list_uids=151
ADRA2C	ADRA2L2	NM_000683	70.7057	51.7158	105.893	57.1682	0.731423	1.49766	0.808537	NM_000683	adrenergic, alpha-2C-, receptor	HG18;NCBI Build 36	transcript	chr4	3738093	3740051	http://www.ncbi.nlm.nih.gov/entrez/query.fcgi?db=gene&cmd=Retrieve&dopt=full_report&list_uids=152
ADRB1	ADRB1R	NM_000684	61.208	66.403	49.9165	47.9606	1.08487	0.815522	0.783568	NM_000684	adrenergic, beta-1-, receptor	HG18;NCBI Build 36	transcript	chr10	115793795	115795518	http://www.ncbi.nlm.nih.gov/entrez/query.fcgi?db=gene&cmd=Retrieve&dopt=full_report&list_uids=153
ADRB2	ADRB2R	NM_000024	1467.43	1197.75	639.429	696.588	0.816224	0.435748	0.4747	NM_000024	adrenergic, beta-2-, receptor, surface	HG18;NCBI Build 36	transcript	chr5	148186368	148188379	http://www.ncbi.nlm.nih.gov/entrez/query.fcgi?db=gene&cmd=Retrieve&dopt=full_report&list_uids=154
ADRB3	BETA3AR	NM_000025	16.6483	14.1023	17.4408	22.667	0.847071	1.0476	1.36152	NM_000025	adrenergic, beta-3-, receptor	HG18;NCBI Build 36	transcript	chr8	37939672	37943341	http://www.ncbi.nlm.nih.gov/entrez/query.fcgi?db=gene&cmd=Retrieve&dopt=full_report&list_uids=155
ADRBK1	BARK1	NM_001619	66.9234	70.2413	64.0331	93.5517	1.04958	0.956812	1.39789	NM_001619	adrenergic, beta, receptor kinase 1	HG18;NCBI Build 36	transcript	chr11	66790662	66810945	http://www.ncbi.nlm.nih.gov/entrez/query.fcgi?db=gene&cmd=Retrieve&dopt=full_report&list_uids=156
ADRBK2	BARK2	NM_005160	703.429	587.179	644.929	474.679	0.834738	0.916836	0.674807	NM_005160	adrenergic, beta, receptor kinase 2	HG18;NCBI Build 36	transcript	chr22	24290945	24449916	http://www.ncbi.nlm.nih.gov/entrez/query.fcgi?db=gene&cmd=Retrieve&dopt=full_report&list_uids=157
ADRM1	GP110	NM_007002	6342.68	5832.03	5854.68	5209.43	0.91949	0.923061	0.821329	NM_007002	adhesion regulating molecule 1	HG18;NCBI Build 36	transcript	chr20	60311421	60317313	http://www.ncbi.nlm.nih.gov/entrez/query.fcgi?db=gene&cmd=Retrieve&dopt=full_report&list_uids=11047
ADRM1	GP110	NM_175573	5937.43	6748.18	6166.43	4412.43	1.13655	1.03857	0.743155	NM_175573	adhesion regulating molecule 1	HG18;NCBI Build 36	transcript	chr20	60311421	60317313	http://www.ncbi.nlm.nih.gov/entrez/query.fcgi?db=gene&cmd=Retrieve&dopt=full_report&list_uids=11047
ADSL	-	NM_000026	7551.23	7014.03	6633.59	6575.55	0.92886	0.878478	0.870793	NM_000026	adenylosuccinate lyase	HG18;NCBI Build 36	transcript	chr22	39072508	39092698	http://www.ncbi.nlm.nih.gov/entrez/query.fcgi?db=gene&cmd=Retrieve&dopt=full_report&list_uids=158
ADSS	ADEH	NM_001126	16742.2	14891.4	14151.4	13030.2	0.889453	0.845253	0.778283	NM_001126	adenylosuccinate synthase	HG18;NCBI Build 36	transcript	chr1	242638418	242682036	http://www.ncbi.nlm.nih.gov/entrez/query.fcgi?db=gene&cmd=Retrieve&dopt=full_report&list_uids=159
ADSSL1	FLJ38602	NM_152328	547.603	528.429	505.179	1159.3	0.964985	0.922528	2.11705	NM_152328	adenylosuccinate synthase like 1	HG18;NCBI Build 36	transcript	chr14	104261578	104284692	http://www.ncbi.nlm.nih.gov/entrez/query.fcgi?db=gene&cmd=Retrieve&dopt=full_report&list_uids=122622
AEBP1	ACLP	NM_001129	55.6448	29.2688	49.2782	50.1503	0.525993	0.885585	0.901258	NM_001129	AE binding protein 1	HG18;NCBI Build 36	transcript	chr7	44110484	44120684	http://www.ncbi.nlm.nih.gov/entrez/query.fcgi?db=gene&cmd=Retrieve&dopt=full_report&list_uids=165
AEBP2	MGC17922	NM_153207	528.16	655.643	587.701	357.696	1.24137	1.11273	0.67725	NM_153207	AE binding protein 2	HG18;NCBI Build 36	transcript	chr12	19483899	19564846	http://www.ncbi.nlm.nih.gov/entrez/query.fcgi?db=gene&cmd=Retrieve&dopt=full_report&list_uids=121536
AES	AES-1	NM_001130	3359.18	3292.93	3445.93	4024.18	0.980278	1.02582	1.19796	NM_001130	amino-terminal enhancer of split	HG18;NCBI Build 36	transcript	chr19	3003907	3013371	http://www.ncbi.nlm.nih.gov/entrez/query.fcgi?db=gene&cmd=Retrieve&dopt=full_report&list_uids=166
AFAP	AFAP-110	NM_021638	5878.36	6227.65	6697.43	4807.43	1.05942	1.13934	0.817818	NM_021638	actin filament associated protein	HG18;NCBI Build 36	transcript	chr4	7811340	7924923	http://www.ncbi.nlm.nih.gov/entrez/query.fcgi?db=gene&cmd=Retrieve&dopt=full_report&list_uids=60312
AFAR3	AKR7A4	NM_201252	83.2148	72.8879	125.002	88.1309	0.875901	1.50216	1.05908	NM_201252	aflatoxin B1 aldehyde reductase 3	HG18;NCBI Build 36	transcript	chr1	19465062	19473022	http://www.ncbi.nlm.nih.gov/entrez/query.fcgi?db=gene&cmd=Retrieve&dopt=full_report&list_uids=246181
AFF1	AF-4	NM_005935	4497.68	4522.52	4771.11	7181.43	1.00552	1.06079	1.5967	NM_005935	AF4/FMR2 family, member 1	HG18;NCBI Build 36	transcript	chr4	88147163	88281215	http://www.ncbi.nlm.nih.gov/entrez/query.fcgi?db=gene&cmd=Retrieve&dopt=full_report&list_uids=4299
AFF2	FMR2	NM_002025	45.01	25.939	26.6141	37.8462	0.576294	0.591293	0.84084	NM_002025	AF4/FMR2 family, member 2	HG18;NCBI Build 36	transcript	chrX	147389830	147889899	http://www.ncbi.nlm.nih.gov/entrez/query.fcgi?db=gene&cmd=Retrieve&dopt=full_report&list_uids=2334
AFF3	LAF4	NM_001025108	1106.18	1320.22	1252.57	1317.68	1.1935	1.13234	1.1912	NM_001025108	AF4/FMR2 family, member 3	HG18;NCBI Build 36	transcript	chr2	99530146	100088477	http://www.ncbi.nlm.nih.gov/entrez/query.fcgi?db=gene&cmd=Retrieve&dopt=full_report&list_uids=3899
AFF4	AF5Q31	NM_014423	14160.6	12626.2	11897.2	14029.7	0.891648	0.840168	0.990757	NM_014423	AF4/FMR2 family, member 4	HG18;NCBI Build 36	transcript	chr5	132238969	132327201	http://www.ncbi.nlm.nih.gov/entrez/query.fcgi?db=gene&cmd=Retrieve&dopt=full_report&list_uids=27125
AFG3L1	AFG3	NM_001031805	905.946	1471.18	1131.18	890.743	1.62391	1.24862	0.983218	NM_001031805	AFG3 ATPase family gene 3-like 1 (yeast)	HG18;NCBI Build 36	transcript	chr16	88566525	88590525	http://www.ncbi.nlm.nih.gov/entrez/query.fcgi?db=gene&cmd=Retrieve&dopt=full_report&list_uids=172
AFG3L2	FLJ25993	NM_006796	11574.5	10115.2	10220.9	10402.9	0.873919	0.883057	0.898782	NM_006796	AFG3 ATPase family gene 3-like 2 (yeast)	HG18;NCBI Build 36	transcript	chr18	12319107	12367194	http://www.ncbi.nlm.nih.gov/entrez/query.fcgi?db=gene&cmd=Retrieve&dopt=full_report&list_uids=10939
AFM	ALB2	NM_001133	18.5888	23.8847	27.7572	19.3404	1.2849	1.49322	1.04043	NM_001133	afamin	HG18;NCBI Build 36	transcript	chr4	74566325	74588582	http://www.ncbi.nlm.nih.gov/entrez/query.fcgi?db=gene&cmd=Retrieve&dopt=full_report&list_uids=173
AFMID	DKFZp686F03259	NM_001010982	108.975	92.134	104.684	87.9083	0.84546	0.960629	0.806683	NM_001010982	arylformamidase	HG18;NCBI Build 36	transcript	chr17	73695037	73715377	http://www.ncbi.nlm.nih.gov/entrez/query.fcgi?db=gene&cmd=Retrieve&dopt=full_report&list_uids=125061
AFP	FETA	NM_001134	197.157	115.492	128.91	96.9284	0.585786	0.65384	0.491629	NM_001134	alpha-fetoprotein	HG18;NCBI Build 36	transcript	chr4	74520796	74540356	http://www.ncbi.nlm.nih.gov/entrez/query.fcgi?db=gene&cmd=Retrieve&dopt=full_report&list_uids=174
AFTIPHILIN	FLJ20080	NM_203437	871.867	677.237	849.564	1096.82	0.776766	0.974419	1.25801	NM_203437	aftiphilin protein	HG18;NCBI Build 36	transcript	chr2	64604968	64673643	http://www.ncbi.nlm.nih.gov/entrez/query.fcgi?db=gene&cmd=Retrieve&dopt=full_report&list_uids=54812
AFTIPHILIN	FLJ20080	NM_001002243	6026.02	4614.33	5194.8	5986.37	0.765734	0.862061	0.99342	NM_001002243	aftiphilin protein	HG18;NCBI Build 36	transcript	chr2	64604968	64673643	http://www.ncbi.nlm.nih.gov/entrez/query.fcgi?db=gene&cmd=Retrieve&dopt=full_report&list_uids=54812
AGA	AGU	NM_000027	1106.18	1147.93	1012.18	958.179	1.03774	0.915023	0.866206	NM_000027	aspartylglucosaminidase	HG18;NCBI Build 36	transcript	chr4	178588917	178600585	http://www.ncbi.nlm.nih.gov/entrez/query.fcgi?db=gene&cmd=Retrieve&dopt=full_report&list_uids=175
AGBL2	FLJ23598	NM_024783	65.6912	50.6176	75.8796	112.712	0.770539	1.1551	1.71578	NM_024783	ATP/GTP binding protein-like 2	HG18;NCBI Build 36	transcript	chr11	47637718	47692878	http://www.ncbi.nlm.nih.gov/entrez/query.fcgi?db=gene&cmd=Retrieve&dopt=full_report&list_uids=79841
AGBL3	FLJ12983	NM_178563	15.3976	21.475	16.3114	18.4363	1.3947	1.05935	1.19735	NM_178563	ATP/GTP binding protein-like 3	HG18;NCBI Build 36	transcript	chr7	134321801	134451161	http://www.ncbi.nlm.nih.gov/entrez/query.fcgi?db=gene&cmd=Retrieve&dopt=full_report&list_uids=340351
AGBL4	FLJ14442	NM_032785	29.0599	23.2804	29.3004	25.939	0.801118	1.00828	0.892605	NM_032785	ATP/GTP binding protein-like 4	HG18;NCBI Build 36	transcript	chr1	48822128	49283973	http://www.ncbi.nlm.nih.gov/entrez/query.fcgi?db=gene&cmd=Retrieve&dopt=full_report&list_uids=84871
AGC1	CSPG1	NM_013227	23.2804	32.013	28.2351	46.9183	1.37511	1.21283	2.01536	NM_013227	aggrecan 1 (chondroitin sulfate proteoglycan 1, large aggregating proteoglycan, antigen identified by monoclonal antibody A0122)	HG18;NCBI Build 36	transcript	chr15	87147993	87218835	http://www.ncbi.nlm.nih.gov/entrez/query.fcgi?db=gene&cmd=Retrieve&dopt=full_report&list_uids=176
AGC1	CSPG1	NM_001135	24.4583	43.3268	23.007	20.8897	1.77146	0.940662	0.854095	NM_001135	aggrecan 1 (chondroitin sulfate proteoglycan 1, large aggregating proteoglycan, antigen identified by monoclonal antibody A0122)	HG18;NCBI Build 36	transcript	chr15	87147993	87218835	http://www.ncbi.nlm.nih.gov/entrez/query.fcgi?db=gene&cmd=Retrieve&dopt=full_report&list_uids=176
AGER	MGC22357	NM_172197	128.936	163.338	122.772	153.93	1.26682	0.952198	1.19385	NM_172197	advanced glycosylation end product-specific receptor	HG18;NCBI Build 36	transcript	chr6	32256723	32260001	http://www.ncbi.nlm.nih.gov/entrez/query.fcgi?db=gene&cmd=Retrieve&dopt=full_report&list_uids=177
AGER	MGC22357	NM_001136	536.003	471.893	684.01	462.63	0.880393	1.27613	0.863111	NM_001136	advanced glycosylation end product-specific receptor	HG18;NCBI Build 36	transcript	chr6	32256723	32260001	http://www.ncbi.nlm.nih.gov/entrez/query.fcgi?db=gene&cmd=Retrieve&dopt=full_report&list_uids=177
AGGF1	FLJ10283	NM_018046	2271.21	3750.67	2368.42	3056.91	1.6514	1.0428	1.34594	NM_018046	angiogenic factor with G patch and FHA domains 1	HG18;NCBI Build 36	transcript	chr5	76361987	76396794	http://www.ncbi.nlm.nih.gov/entrez/query.fcgi?db=gene&cmd=Retrieve&dopt=full_report&list_uids=55109
AGL	GDE	NM_000028	141.194	177.429	181.504	110.806	1.25663	1.2855	0.78478	NM_000028	amylo-1, 6-glucosidase, 4-alpha-glucanotransferase (glycogen debranching enzyme, glycogen storage disease type III)	HG18;NCBI Build 36	transcript	chr1	100088632	100162164	http://www.ncbi.nlm.nih.gov/entrez/query.fcgi?db=gene&cmd=Retrieve&dopt=full_report&list_uids=178
AGMAT	FLJ23384	NM_024758	31.4638	30.6448	28.7226	25.1854	0.97397	0.912878	0.800456	NM_024758	agmatine ureohydrolase (agmatinase)	HG18;NCBI Build 36	transcript	chr1	15771738	15784192	http://www.ncbi.nlm.nih.gov/entrez/query.fcgi?db=gene&cmd=Retrieve&dopt=full_report&list_uids=79814
AGPAT1	1-AGPAT1	NM_006411	1157.14	1163.59	1286.39	1826.74	1.00557	1.1117	1.57866	NM_006411	1-acylglycerol-3-phosphate O-acyltransferase 1 (lysophosphatidic acid acyltransferase, alpha)	HG18;NCBI Build 36	transcript	chr6	32243966	32251877	http://www.ncbi.nlm.nih.gov/entrez/query.fcgi?db=gene&cmd=Retrieve&dopt=full_report&list_uids=10554
AGPAT2	1-AGPAT2	NM_006412	2823.58	2327.33	2993.43	3782.46	0.824248	1.06015	1.3396	NM_006412	1-acylglycerol-3-phosphate O-acyltransferase 2 (lysophosphatidic acid acyltransferase, beta)	HG18;NCBI Build 36	transcript	chr9	138687415	138701732	http://www.ncbi.nlm.nih.gov/entrez/query.fcgi?db=gene&cmd=Retrieve&dopt=full_report&list_uids=10555
AGPAT2	1-AGPAT2	NM_001012727	2224.33	3040.12	2759.59	2942.04	1.36676	1.24064	1.32266	NM_001012727	1-acylglycerol-3-phosphate O-acyltransferase 2 (lysophosphatidic acid acyltransferase, beta)	HG18;NCBI Build 36	transcript	chr9	138687415	138701732	http://www.ncbi.nlm.nih.gov/entrez/query.fcgi?db=gene&cmd=Retrieve&dopt=full_report&list_uids=10555
AGPAT3	LPAAT-GAMMA1	NM_001037553	709.966	782.417	578.839	761.84	1.10205	0.815306	1.07307	NM_001037553	1-acylglycerol-3-phosphate O-acyltransferase 3	HG18;NCBI Build 36	transcript	chr21	44169706	44231902	http://www.ncbi.nlm.nih.gov/entrez/query.fcgi?db=gene&cmd=Retrieve&dopt=full_report&list_uids=56894
AGPAT4	1-AGPAT4	NM_001012733	485.784	477.701	367.072	478.898	0.983363	0.75563	0.985825	NM_001012733	1-acylglycerol-3-phosphate O-acyltransferase 4 (lysophosphatidic acid acyltransferase, delta)	HG18;NCBI Build 36	transcript	chr6	161471046	161615097	http://www.ncbi.nlm.nih.gov/entrez/query.fcgi?db=gene&cmd=Retrieve&dopt=full_report&list_uids=56895
AGPAT5	1-AGPAT5	NM_018361	1053.95	1465.27	1010.54	774.168	1.39026	0.958811	0.73454	NM_018361	1-acylglycerol-3-phosphate O-acyltransferase 5 (lysophosphatidic acid acyltransferase, epsilon)	HG18;NCBI Build 36	transcript	chr8	6553285	6604594	http://www.ncbi.nlm.nih.gov/entrez/query.fcgi?db=gene&cmd=Retrieve&dopt=full_report&list_uids=55326
AGPAT6	DKFZp586M1819	NM_178819	5205.45	4252.04	4299	3671.83	0.816844	0.825865	0.705382	NM_178819	1-acylglycerol-3-phosphate O-acyltransferase 6 (lysophosphatidic acid acyltransferase, zeta)	HG18;NCBI Build 36	transcript	chr8	41554875	41597971	http://www.ncbi.nlm.nih.gov/entrez/query.fcgi?db=gene&cmd=Retrieve&dopt=full_report&list_uids=137964
AGPAT7	AYTL3	NM_153613	1688.18	1564.32	1759.74	1991.84	0.926631	1.04239	1.17987	NM_153613	1-acylglycerol-3-phosphate O-acyltransferase 7 (lysophosphatidic acid acyltransferase, eta)	HG18;NCBI Build 36	transcript	chr15	32438410	32446771	http://www.ncbi.nlm.nih.gov/entrez/query.fcgi?db=gene&cmd=Retrieve&dopt=full_report&list_uids=254531
AGPS	ADAP-S	NM_003659	7981.93	7181.43	6904.93	7383.68	0.899711	0.86507	0.925049	NM_003659	alkylglycerone phosphate synthase	HG18;NCBI Build 36	transcript	chr2	177965748	178111251	http://www.ncbi.nlm.nih.gov/entrez/query.fcgi?db=gene&cmd=Retrieve&dopt=full_report&list_uids=8540
AGR2	AG2	NM_006408	196.96	176	238.179	232.679	0.893583	1.20928	1.18135	NM_006408	anterior gradient 2 homolog (Xenopus laevis)	HG18;NCBI Build 36	transcript	chr7	16797959	16811133	http://www.ncbi.nlm.nih.gov/entrez/query.fcgi?db=gene&cmd=Retrieve&dopt=full_report&list_uids=10551
AGRN	FLJ45064	NM_198576	4920.18	4364.43	4643.76	6132.26	0.887047	0.943818	1.24635	NM_198576	agrin	HG18;NCBI Build 36	transcript	chr1	945365	981355	http://www.ncbi.nlm.nih.gov/entrez/query.fcgi?db=gene&cmd=Retrieve&dopt=full_report&list_uids=375790
AGRP	AGRT	NM_007316	53.422	45.7596	56.3523	56.7163	0.856568	1.05485	1.06167	NM_007316	agouti related protein homolog (mouse)	HG18;NCBI Build 36	transcript	chr16	66073974	66074805	http://www.ncbi.nlm.nih.gov/entrez/query.fcgi?db=gene&cmd=Retrieve&dopt=full_report&list_uids=181
AGRP	AGRT	NM_001138	54.1901	50.4721	48.4671	46.9183	0.93139	0.89439	0.865809	NM_001138	agouti related protein homolog (mouse)	HG18;NCBI Build 36	transcript	chr16	66073974	66075217	http://www.ncbi.nlm.nih.gov/entrez/query.fcgi?db=gene&cmd=Retrieve&dopt=full_report&list_uids=181
AGT	ANHU	NM_000029	21.708	18.6411	18.8151	15.53	0.85872	0.866736	0.715404	NM_000029	angiotensinogen (serpin peptidase inhibitor, clade A, member 8)	HG18;NCBI Build 36	transcript	chr1	228904891	228916564	http://www.ncbi.nlm.nih.gov/entrez/query.fcgi?db=gene&cmd=Retrieve&dopt=full_report&list_uids=183
AGTPBP1	DKFZp686M20191	NM_015239	1478.43	1429.18	1483.68	1310.93	0.966688	1.00355	0.886704	NM_015239	ATP/GTP binding protein 1	HG18;NCBI Build 36	transcript	chr9	87351274	87546709	http://www.ncbi.nlm.nih.gov/entrez/query.fcgi?db=gene&cmd=Retrieve&dopt=full_report&list_uids=23287
AGTR1	AG2S	NM_000685	502.626	750.859	621.179	473.679	1.49387	1.23587	0.942409	NM_000685	angiotensin II receptor, type 1	HG18;NCBI Build 36	transcript	chr3	149898354	149943478	http://www.ncbi.nlm.nih.gov/entrez/query.fcgi?db=gene&cmd=Retrieve&dopt=full_report&list_uids=185
AGTR2	AT2	NM_000686	19.7055	12.3721	16.0034	17.0359	0.62785	0.812129	0.864525	NM_000686	angiotensin II receptor, type 2	HG18;NCBI Build 36	transcript	chrX	115216030	115219848	http://www.ncbi.nlm.nih.gov/entrez/query.fcgi?db=gene&cmd=Retrieve&dopt=full_report&list_uids=186
AGTRAP	ATRAP	NM_020350	962.929	1033.43	1172.2	1165	1.07321	1.21732	1.20985	NM_020350	angiotensin II receptor-associated protein	HG18;NCBI Build 36	transcript	chr1	11718798	11733409	http://www.ncbi.nlm.nih.gov/entrez/query.fcgi?db=gene&cmd=Retrieve&dopt=full_report&list_uids=57085
AGTRL1	APJ	NM_005161	116.816	131.085	125.189	162.179	1.12215	1.07168	1.38833	NM_005161	angiotensin II receptor-like 1	HG18;NCBI Build 36	transcript	chr11	56757626	56761364	http://www.ncbi.nlm.nih.gov/entrez/query.fcgi?db=gene&cmd=Retrieve&dopt=full_report&list_uids=187
AGXT	AGT	NM_000030	211.73	296.625	264.128	247.514	1.40096	1.24747	1.16901	NM_000030	alanine-glyoxylate aminotransferase (oxalosis I; hyperoxaluria I; glycolicaciduria; serine-pyruvate aminotransferase)	HG18;NCBI Build 36	transcript	chr2	241456834	241467210	http://www.ncbi.nlm.nih.gov/entrez/query.fcgi?db=gene&cmd=Retrieve&dopt=full_report&list_uids=189
AGXT2	AGT2	NM_031900	16.693	16.6921	20.6436	19.617	0.999946	1.23666	1.17516	NM_031900	alanine-glyoxylate aminotransferase 2	HG18;NCBI Build 36	transcript	chr5	35033962	35083756	http://www.ncbi.nlm.nih.gov/entrez/query.fcgi?db=gene&cmd=Retrieve&dopt=full_report&list_uids=64902
AGXT2L1	-	NM_031279	23.9155	16.8602	17.1885	23.3099	0.70499	0.718718	0.974678	NM_031279	alanine-glyoxylate aminotransferase 2-like 1	HG18;NCBI Build 36	transcript	chr4	109882644	109903658	http://www.ncbi.nlm.nih.gov/entrez/query.fcgi?db=gene&cmd=Retrieve&dopt=full_report&list_uids=64850
AHCTF1	DKFZp434N093	NM_015446	1620.68	1927.77	1350.68	1071.82	1.18948	0.833403	0.66134	NM_015446	AT hook containing transcription factor 1	HG18;NCBI Build 36	transcript	chr1	245069022	245148302	http://www.ncbi.nlm.nih.gov/entrez/query.fcgi?db=gene&cmd=Retrieve&dopt=full_report&list_uids=25909
AHCY	SAHH	NM_000687	11952.2	9157.18	13223.6	12784.2	0.766151	1.10638	1.06961	NM_000687	S-adenosylhomocysteine hydrolase	HG18;NCBI Build 36	transcript	chr20	32331736	32354784	http://www.ncbi.nlm.nih.gov/entrez/query.fcgi?db=gene&cmd=Retrieve&dopt=full_report&list_uids=191
AHCYL1	DCAL	NM_006621	5196.19	5684.43	5564.43	4896.95	1.09396	1.07087	0.942413	NM_006621	S-adenosylhomocysteine hydrolase-like 1	HG18;NCBI Build 36	transcript	chr1	110328830	110366534	http://www.ncbi.nlm.nih.gov/entrez/query.fcgi?db=gene&cmd=Retrieve&dopt=full_report&list_uids=10768
AHDC1	CL23945	NM_001029882	865.429	776.929	649.929	761.179	0.897739	0.750991	0.87954	NM_001029882	AT hook, DNA binding motif, containing 1	HG18;NCBI Build 36	transcript	chr1	27733757	27802691	http://www.ncbi.nlm.nih.gov/entrez/query.fcgi?db=gene&cmd=Retrieve&dopt=full_report&list_uids=27245
AHI1	AHI-1	NM_017651	541.279	528.429	551.011	932.429	0.976261	1.01798	1.72264	NM_017651	Abelson helper integration site 1	HG18;NCBI Build 36	transcript	chr6	135646816	135860576	http://www.ncbi.nlm.nih.gov/entrez/query.fcgi?db=gene&cmd=Retrieve&dopt=full_report&list_uids=54806
AHNAK	AHNAKRS	NM_024060	215.179	516.429	297.912	432.536	2.4	1.38448	2.01012	NM_024060	AHNAK nucleoprotein (desmoyokin)	HG18;NCBI Build 36	transcript	chr11	61957591	62070908	http://www.ncbi.nlm.nih.gov/entrez/query.fcgi?db=gene&cmd=Retrieve&dopt=full_report&list_uids=79026
AHNAK	AHNAKRS	NM_001620	43290.3	38205.9	32490	38367.7	0.882553	0.750516	0.886288	NM_001620	AHNAK nucleoprotein (desmoyokin)	HG18;NCBI Build 36	transcript	chr11	62039949	62070908	http://www.ncbi.nlm.nih.gov/entrez/query.fcgi?db=gene&cmd=Retrieve&dopt=full_report&list_uids=79026
AHR	-	NM_001621	185.679	284.727	184.387	108.975	1.53343	0.993039	0.586899	NM_001621	aryl hydrocarbon receptor	HG18;NCBI Build 36	transcript	chr7	17304770	17351917	http://www.ncbi.nlm.nih.gov/entrez/query.fcgi?db=gene&cmd=Retrieve&dopt=full_report&list_uids=196
AHRR	AHH	NM_020731	74.0842	63.4078	72.185	72.6598	0.855888	0.974364	0.980773	NM_020731	aryl-hydrocarbon receptor repressor	HG18;NCBI Build 36	transcript	chr5	357290	488225	http://www.ncbi.nlm.nih.gov/entrez/query.fcgi?db=gene&cmd=Retrieve&dopt=full_report&list_uids=57491
AHSA1	AHA1	NM_012111	11098.2	10751.2	10434.5	9868.68	0.968733	0.940196	0.889216	NM_012111	AHA1, activator of heat shock 90kDa protein ATPase homolog 1 (yeast)	HG18;NCBI Build 36	transcript	chr14	76994154	77005568	http://www.ncbi.nlm.nih.gov/entrez/query.fcgi?db=gene&cmd=Retrieve&dopt=full_report&list_uids=10598
AHSA2	DKFZp564C236	NM_152392	13525.4	11523.2	13327.9	14989.9	0.851963	0.985393	1.10828	NM_152392	AHA1, activator of heat shock 90kDa protein ATPase homolog 2 (yeast)	HG18;NCBI Build 36	transcript	chr2	61258324	61267562	http://www.ncbi.nlm.nih.gov/entrez/query.fcgi?db=gene&cmd=Retrieve&dopt=full_report&list_uids=130872
AHSG	A2HS	NM_001622	23.4313	31.2347	25.6061	25.203	1.33303	1.09282	1.07561	NM_001622	alpha-2-HS-glycoprotein	HG18;NCBI Build 36	transcript	chr3	187813580	187821799	http://www.ncbi.nlm.nih.gov/entrez/query.fcgi?db=gene&cmd=Retrieve&dopt=full_report&list_uids=197
AICDA	AID	NM_020661	41.7131	36.3242	38.6514	33.253	0.87081	0.926601	0.797184	NM_020661	activation-induced cytidine deaminase	HG18;NCBI Build 36	transcript	chr12	8646028	8656706	http://www.ncbi.nlm.nih.gov/entrez/query.fcgi?db=gene&cmd=Retrieve&dopt=full_report&list_uids=57379
AIF1	AIF-1	NM_001623	29.6063	26.8296	22.536	28.1216	0.906213	0.761189	0.949852	NM_001623	allograft inflammatory factor 1	HG18;NCBI Build 36	transcript	chr6	31691011	31692777	http://www.ncbi.nlm.nih.gov/entrez/query.fcgi?db=gene&cmd=Retrieve&dopt=full_report&list_uids=199
AIF1	AIF-1	NM_032955	51.679	30.1206	27.0238	42.2605	0.58284	0.522916	0.81775	NM_032955	allograft inflammatory factor 1	HG18;NCBI Build 36	transcript	chr6	31691767	31692777	http://www.ncbi.nlm.nih.gov/entrez/query.fcgi?db=gene&cmd=Retrieve&dopt=full_report&list_uids=199
AIF1	AIF-1	NM_004847	50.6669	16.188	43.7019	31.6478	0.319499	0.862534	0.624625	NM_004847	allograft inflammatory factor 1	HG18;NCBI Build 36	transcript	chr6	31691276	31692777	http://www.ncbi.nlm.nih.gov/entrez/query.fcgi?db=gene&cmd=Retrieve&dopt=full_report&list_uids=199
AIFL	FLJ30473	NM_144704	42.369	58.0636	47.8314	70.479	1.37043	1.12892	1.66346	NM_144704	apoptosis-inducing factor like	HG18;NCBI Build 36	transcript	chr22	19649433	19665649	http://www.ncbi.nlm.nih.gov/entrez/query.fcgi?db=gene&cmd=Retrieve&dopt=full_report&list_uids=150209
AIFL	FLJ30473	NM_001018060	41.2135	77.979	53.1161	53.6835	1.89207	1.2888	1.30257	NM_001018060	apoptosis-inducing factor like	HG18;NCBI Build 36	transcript	chr22	19649450	19665647	http://www.ncbi.nlm.nih.gov/entrez/query.fcgi?db=gene&cmd=Retrieve&dopt=full_report&list_uids=150209
AIG1	AIG-1	NM_016108	1710.82	1615.54	1402.24	1707.37	0.944307	0.819632	0.997987	NM_016108	androgen-induced 1	HG18;NCBI Build 36	transcript	chr6	143423715	143703134	http://www.ncbi.nlm.nih.gov/entrez/query.fcgi?db=gene&cmd=Retrieve&dopt=full_report&list_uids=51390
AIM1	ST4	NM_001624	457.464	563.179	384.875	480.429	1.23109	0.841324	1.0502	NM_001624	absent in melanoma 1	HG18;NCBI Build 36	transcript	chr6	107066422	107125023	http://www.ncbi.nlm.nih.gov/entrez/query.fcgi?db=gene&cmd=Retrieve&dopt=full_report&list_uids=202
AIM1L	FLJ10040	NM_017977	48.2375	28.0652	42.6209	41.056	0.581813	0.883564	0.851122	NM_017977	absent in melanoma 1-like	HG18;NCBI Build 36	transcript	chr1	26520958	26553208	http://www.ncbi.nlm.nih.gov/entrez/query.fcgi?db=gene&cmd=Retrieve&dopt=full_report&list_uids=55057
AIM2	PYHIN4	NM_004833	226.498	239.968	300.316	319.713	1.05947	1.32591	1.41155	NM_004833	absent in melanoma 2	HG18;NCBI Build 36	transcript	chr1	157298898	157313271	http://www.ncbi.nlm.nih.gov/entrez/query.fcgi?db=gene&cmd=Retrieve&dopt=full_report&list_uids=9447
AIP	ARA9	NM_003977	47.6886	83.5765	44.6648	78.7436	1.75255	0.936593	1.6512	NM_003977	aryl hydrocarbon receptor interacting protein	HG18;NCBI Build 36	transcript	chr11	67007096	67015150	http://www.ncbi.nlm.nih.gov/entrez/query.fcgi?db=gene&cmd=Retrieve&dopt=full_report&list_uids=9049
AIPL1	AIPL2	NM_001033054	111.754	125.439	96.1973	110.969	1.12245	0.860792	0.992972	NM_001033054	aryl hydrocarbon receptor interacting protein-like 1	HG18;NCBI Build 36	transcript	chr17	6267782	6279243	http://www.ncbi.nlm.nih.gov/entrez/query.fcgi?db=gene&cmd=Retrieve&dopt=full_report&list_uids=23746
AIRE	AIRE1	NM_000659	166.179	125.439	174.103	200.731	0.75484	1.04768	1.20792	NM_000659	autoimmune regulator (autoimmune polyendocrinopathy candidiasis ectodermal dystrophy)	HG18;NCBI Build 36	transcript	chr21	44534575	44542300	http://www.ncbi.nlm.nih.gov/entrez/query.fcgi?db=gene&cmd=Retrieve&dopt=full_report&list_uids=326
AIRE	AIRE1	NM_000658	192.115	133.683	160.679	218.922	0.69585	0.836371	1.13954	NM_000658	autoimmune regulator (autoimmune polyendocrinopathy candidiasis ectodermal dystrophy)	HG18;NCBI Build 36	transcript	chr21	44534575	44542300	http://www.ncbi.nlm.nih.gov/entrez/query.fcgi?db=gene&cmd=Retrieve&dopt=full_report&list_uids=326
AIRE	AIRE1	NM_000383	133.133	92.8411	104.583	151.168	0.697357	0.785555	1.13547	NM_000383	autoimmune regulator (autoimmune polyendocrinopathy candidiasis ectodermal dystrophy)	HG18;NCBI Build 36	transcript	chr21	44530190	44542530	http://www.ncbi.nlm.nih.gov/entrez/query.fcgi?db=gene&cmd=Retrieve&dopt=full_report&list_uids=326
AJAP1	MOT8	NM_018836	16.228	18.5541	17.9441	22.13	1.14334	1.10575	1.36369	NM_018836	adherens junction associated protein 1	HG18;NCBI Build 36	transcript	chr1	4614964	4743710	http://www.ncbi.nlm.nih.gov/entrez/query.fcgi?db=gene&cmd=Retrieve&dopt=full_report&list_uids=55966
AK1	-	NM_000476	732.752	722.276	648.31	634.728	0.985703	0.884761	0.866225	NM_000476	adenylate kinase 1	HG18;NCBI Build 36	transcript	chr9	129668489	129679762	http://www.ncbi.nlm.nih.gov/entrez/query.fcgi?db=gene&cmd=Retrieve&dopt=full_report&list_uids=203
AK2	ADK2	NM_001625	5481.93	4816.68	5280.93	4864.93	0.878647	0.963334	0.887448	NM_001625	adenylate kinase 2	HG18;NCBI Build 36	transcript	chr1	33251169	33275058	http://www.ncbi.nlm.nih.gov/entrez/query.fcgi?db=gene&cmd=Retrieve&dopt=full_report&list_uids=204
AK2	ADK2	NM_013411	1958.43	1481.18	1624.93	1107.18	0.75631	0.82971	0.56534	NM_013411	adenylate kinase 2	HG18;NCBI Build 36	transcript	chr1	33246172	33275079	http://www.ncbi.nlm.nih.gov/entrez/query.fcgi?db=gene&cmd=Retrieve&dopt=full_report&list_uids=204
AK3	AK3L1	NM_016282	1010.33	904.861	974.249	1377.48	0.895607	0.964285	1.36339	NM_016282	adenylate kinase 3	HG18;NCBI Build 36	transcript	chr9	4701157	4731227	http://www.ncbi.nlm.nih.gov/entrez/query.fcgi?db=gene&cmd=Retrieve&dopt=full_report&list_uids=50808
AK3L1	AK3	NM_001005353	5268.43	6552.81	5609.68	5481.71	1.24379	1.06477	1.04048	NM_001005353	adenylate kinase 3-like 1	HG18;NCBI Build 36	transcript	chr1	65386100	65465765	http://www.ncbi.nlm.nih.gov/entrez/query.fcgi?db=gene&cmd=Retrieve&dopt=full_report&list_uids=205
AK3L2	AK3	NM_001002921	6109.57	6593.69	5674.04	5458.12	1.07924	0.928713	0.893374	NM_001002921	adenylate kinase 3-like 2	HG18;NCBI Build 36	transcript	chr1	65386678	65464448	http://www.ncbi.nlm.nih.gov/entrez/query.fcgi?db=gene&cmd=Retrieve&dopt=full_report&list_uids=387851
AK5	AK6	NM_012093	9335.48	7411.18	7497.13	7867.18	0.793872	0.803079	0.842718	NM_012093	adenylate kinase 5	HG18;NCBI Build 36	transcript	chr1	77520874	77798242	http://www.ncbi.nlm.nih.gov/entrez/query.fcgi?db=gene&cmd=Retrieve&dopt=full_report&list_uids=26289
AK7	FLJ32864	NM_152327	59.6278	53.2821	38.6672	70.3088	0.893578	0.648476	1.17913	NM_152327	adenylate kinase 7	HG18;NCBI Build 36	transcript	chr14	95928200	96024866	http://www.ncbi.nlm.nih.gov/entrez/query.fcgi?db=gene&cmd=Retrieve&dopt=full_report&list_uids=122481
AKAP1	AKAP	NM_003488	1715.43	1585.77	1551.93	1226.43	0.924417	0.90469	0.714942	NM_003488	A kinase (PRKA) anchor protein 1	HG18;NCBI Build 36	transcript	chr17	52517619	52553608	http://www.ncbi.nlm.nih.gov/entrez/query.fcgi?db=gene&cmd=Retrieve&dopt=full_report&list_uids=8165
AKAP10	D-AKAP2	NM_007202	3155.49	3521.31	3333.89	3596.62	1.11593	1.05653	1.1398	NM_007202	A kinase (PRKA) anchor protein 10	HG18;NCBI Build 36	transcript	chr17	19749340	19821721	http://www.ncbi.nlm.nih.gov/entrez/query.fcgi?db=gene&cmd=Retrieve&dopt=full_report&list_uids=11216
AKAP11	AKAP220	NM_016248	14.3211	12.5207	12.6337	20.0522	0.874283	0.882174	1.40019	NM_016248	A kinase (PRKA) anchor protein 11	HG18;NCBI Build 36	transcript	chr13	41744288	41795402	http://www.ncbi.nlm.nih.gov/entrez/query.fcgi?db=gene&cmd=Retrieve&dopt=full_report&list_uids=11215
AKAP11	AKAP220	NM_144490	123.671	171.124	145.68	145.18	1.3837	1.17796	1.17392	NM_144490	A kinase (PRKA) anchor protein 11	HG18;NCBI Build 36	transcript	chr13	41744288	41782992	http://www.ncbi.nlm.nih.gov/entrez/query.fcgi?db=gene&cmd=Retrieve&dopt=full_report&list_uids=11215
AKAP12	AKAP250	NM_144497	3669.18	4700.93	3254.68	2669.93	1.28119	0.887032	0.727664	NM_144497	A kinase (PRKA) anchor protein (gravin) 12	HG18;NCBI Build 36	transcript	chr6	151688515	151719601	http://www.ncbi.nlm.nih.gov/entrez/query.fcgi?db=gene&cmd=Retrieve&dopt=full_report&list_uids=9590
AKAP12	AKAP250	NM_005100	4199.68	3831.02	3767.68	2507.43	0.912219	0.897136	0.597053	NM_005100	A kinase (PRKA) anchor protein (gravin) 12	HG18;NCBI Build 36	transcript	chr6	151603201	151719602	http://www.ncbi.nlm.nih.gov/entrez/query.fcgi?db=gene&cmd=Retrieve&dopt=full_report&list_uids=9590
AKAP13	AKAP-Lbc	NM_006738	3935.67	4682.98	5227.14	4321.79	1.18988	1.32815	1.09811	NM_006738	A kinase (PRKA) anchor protein 13	HG18;NCBI Build 36	transcript	chr15	83724874	84093590	http://www.ncbi.nlm.nih.gov/entrez/query.fcgi?db=gene&cmd=Retrieve&dopt=full_report&list_uids=11214
AKAP14	AKAP28	NM_178813	22.579	26.9004	32.8332	33.6843	1.19139	1.45415	1.49184	NM_178813	A kinase (PRKA) anchor protein 14	HG18;NCBI Build 36	transcript	chrX	118913963	118938707	http://www.ncbi.nlm.nih.gov/entrez/query.fcgi?db=gene&cmd=Retrieve&dopt=full_report&list_uids=158798
AKAP14	AKAP28	NM_001008534	33.1528	30.974	25.9356	31.8881	0.93428	0.782305	0.961852	NM_001008534	A kinase (PRKA) anchor protein 14	HG18;NCBI Build 36	transcript	chrX	118913963	118938707	http://www.ncbi.nlm.nih.gov/entrez/query.fcgi?db=gene&cmd=Retrieve&dopt=full_report&list_uids=158798
AKAP14	AKAP28	NM_001008535	76.2506	27.2887	45.2251	49.0745	0.357882	0.593111	0.643595	NM_001008535	A kinase (PRKA) anchor protein 14	HG18;NCBI Build 36	transcript	chrX	118913963	118921650	http://www.ncbi.nlm.nih.gov/entrez/query.fcgi?db=gene&cmd=Retrieve&dopt=full_report&list_uids=158798
AKAP2	AKAPKL	NM_001004065	25919.4	21081.2	23638	22767	0.813335	0.911981	0.878376	NM_001004065	A kinase (PRKA) anchor protein 2	HG18;NCBI Build 36	transcript	chr9	111850796	111970741	http://www.ncbi.nlm.nih.gov/entrez/query.fcgi?db=gene&cmd=Retrieve&dopt=full_report&list_uids=11217
AKAP3	AKAP110	NM_006422	39.8077	50.8424	43.7019	55.5032	1.2772	1.09783	1.39428	NM_006422	A kinase (PRKA) anchor protein 3	HG18;NCBI Build 36	transcript	chr12	4594936	4624604	http://www.ncbi.nlm.nih.gov/entrez/query.fcgi?db=gene&cmd=Retrieve&dopt=full_report&list_uids=10566
AKAP4	AKAP82	NM_003886	37.4573	22.6829	32.0106	37.9466	0.605567	0.854589	1.01306	NM_003886	A kinase (PRKA) anchor protein 4	HG18;NCBI Build 36	transcript	chrX	49842150	49852404	http://www.ncbi.nlm.nih.gov/entrez/query.fcgi?db=gene&cmd=Retrieve&dopt=full_report&list_uids=8852
AKAP5	AKAP75	NM_004857	272.409	265.583	337.978	313.224	0.974941	1.2407	1.14983	NM_004857	A kinase (PRKA) anchor protein 5	HG18;NCBI Build 36	transcript	chr14	64003577	64006178	http://www.ncbi.nlm.nih.gov/entrez/query.fcgi?db=gene&cmd=Retrieve&dopt=full_report&list_uids=9495
AKAP6	ADAP100	NM_004274	35.9942	39.2855	42.2605	36.9562	1.09144	1.17409	1.02673	NM_004274	A kinase (PRKA) anchor protein 6	HG18;NCBI Build 36	transcript	chr14	31868273	32372018	http://www.ncbi.nlm.nih.gov/entrez/query.fcgi?db=gene&cmd=Retrieve&dopt=full_report&list_uids=9472
AKAP7	AKAP18	NM_004842	169.719	337.429	245.381	189.179	1.98816	1.4458	1.11466	NM_004842	A kinase (PRKA) anchor protein 7	HG18;NCBI Build 36	transcript	chr6	131613196	131646366	http://www.ncbi.nlm.nih.gov/entrez/query.fcgi?db=gene&cmd=Retrieve&dopt=full_report&list_uids=9465
AKAP8	AKAP95	NM_005858	1687.64	1878.35	1707.93	1427.21	1.11301	1.01202	0.845685	NM_005858	A kinase (PRKA) anchor protein 8	HG18;NCBI Build 36	transcript	chr19	15325334	15351603	http://www.ncbi.nlm.nih.gov/entrez/query.fcgi?db=gene&cmd=Retrieve&dopt=full_report&list_uids=10270
AKAP8L	DKFZp434L0650	NM_014371	3963.12	4830.93	4808.2	6385.68	1.21897	1.21324	1.61127	NM_014371	A kinase (PRKA) anchor protein 8-like	HG18;NCBI Build 36	transcript	chr19	15351858	15390833	http://www.ncbi.nlm.nih.gov/entrez/query.fcgi?db=gene&cmd=Retrieve&dopt=full_report&list_uids=26993
AKAP9	AKAP350	NM_005751	2590.93	2629.18	2828.78	2663.5	1.01476	1.0918	1.02801	NM_005751	A kinase (PRKA) anchor protein (yotiao) 9	HG18;NCBI Build 36	transcript	chr7	91408127	91577925	http://www.ncbi.nlm.nih.gov/entrez/query.fcgi?db=gene&cmd=Retrieve&dopt=full_report&list_uids=10142
AKAP9	AKAP350	NM_147166	214.846	228.298	109.652	128.395	1.06261	0.510376	0.597615	NM_147166	A kinase (PRKA) anchor protein (yotiao) 9	HG18;NCBI Build 36	transcript	chr7	91408127	91509031	http://www.ncbi.nlm.nih.gov/entrez/query.fcgi?db=gene&cmd=Retrieve&dopt=full_report&list_uids=10142
AKNA	KIAA1968	NM_030767	574.179	511.685	606.628	507.679	0.891158	1.05651	0.884183	NM_030767	AT-hook transcription factor	HG18;NCBI Build 36	transcript	chr9	116138258	116196506	http://www.ncbi.nlm.nih.gov/entrez/query.fcgi?db=gene&cmd=Retrieve&dopt=full_report&list_uids=80709
AKR1A1	ALDR1	NM_006066	4033.18	3854.49	4193.93	5835.74	0.955695	1.03986	1.44693	NM_006066	aldo-keto reductase family 1, member A1 (aldehyde reductase)	HG18;NCBI Build 36	transcript	chr1	45789084	45808308	http://www.ncbi.nlm.nih.gov/entrez/query.fcgi?db=gene&cmd=Retrieve&dopt=full_report&list_uids=10327
AKR1A1	ALDR1	NM_153326	8916.68	7498.3	9316.27	11157.9	0.840929	1.04481	1.25135	NM_153326	aldo-keto reductase family 1, member A1 (aldehyde reductase)	HG18;NCBI Build 36	transcript	chr1	45789084	45808308	http://www.ncbi.nlm.nih.gov/entrez/query.fcgi?db=gene&cmd=Retrieve&dopt=full_report&list_uids=10327
AKR1B1	ADR	NM_001628	8910.68	9862.43	9735.68	9197.74	1.10681	1.09259	1.03222	NM_001628	aldo-keto reductase family 1, member B1 (aldose reductase)	HG18;NCBI Build 36	transcript	chr7	133777646	133794428	http://www.ncbi.nlm.nih.gov/entrez/query.fcgi?db=gene&cmd=Retrieve&dopt=full_report&list_uids=231
AKR1B10	AKR1B11	NM_020299	28.3429	29.1017	30.2146	18.4844	1.02677	1.06604	0.65217	NM_020299	aldo-keto reductase family 1, member B10 (aldose reductase)	HG18;NCBI Build 36	transcript	chr7	133862938	133876700	http://www.ncbi.nlm.nih.gov/entrez/query.fcgi?db=gene&cmd=Retrieve&dopt=full_report&list_uids=57016
AKR1C1	2-ALPHA-HSD	NM_001353	269.034	436.858	413.179	484.179	1.62381	1.53579	1.7997	NM_001353	aldo-keto reductase family 1, member C1 (dihydrodiol dehydrogenase 1; 20-alpha (3-alpha)-hydroxysteroid dehydrogenase)	HG18;NCBI Build 36	transcript	chr10	4995453	5010158	http://www.ncbi.nlm.nih.gov/entrez/query.fcgi?db=gene&cmd=Retrieve&dopt=full_report&list_uids=1645
AKR1C2	AKR1C-pseudo	NM_001354	287.056	303.779	341.679	534.929	1.05826	1.19029	1.8635	NM_001354	aldo-keto reductase family 1, member C2 (dihydrodiol dehydrogenase 2; bile acid binding protein; 3-alpha hydroxysteroid dehydrogenase, type III)	HG18;NCBI Build 36	transcript	chr10	5021964	5050207	http://www.ncbi.nlm.nih.gov/entrez/query.fcgi?db=gene&cmd=Retrieve&dopt=full_report&list_uids=1646
AKR1C3	DD3	NM_003739	216.774	274.543	316.785	319.196	1.26649	1.46136	1.47248	NM_003739	aldo-keto reductase family 1, member C3 (3-alpha hydroxysteroid dehydrogenase, type II)	HG18;NCBI Build 36	transcript	chr10	5126567	5139878	http://www.ncbi.nlm.nih.gov/entrez/query.fcgi?db=gene&cmd=Retrieve&dopt=full_report&list_uids=8644
AKR1C4	3-alpha-HSD	NM_001818	24.8679	32.5721	29.3289	48.0524	1.30981	1.17939	1.93231	NM_001818	aldo-keto reductase family 1, member C4 (chlordecone reductase; 3-alpha hydroxysteroid dehydrogenase, type I; dihydrodiol dehydrogenase 4)	HG18;NCBI Build 36	transcript	chr10	5228797	5250912	http://www.ncbi.nlm.nih.gov/entrez/query.fcgi?db=gene&cmd=Retrieve&dopt=full_report&list_uids=1109
AKR1CL1	FLJ16347	NM_001007536	16.2292	20.8131	17.6827	14.1827	1.28245	1.08956	0.8739	NM_001007536	aldo-keto reductase family 1, member C-like 1	HG18;NCBI Build 36	transcript	chr10	5186654	5217150	http://www.ncbi.nlm.nih.gov/entrez/query.fcgi?db=gene&cmd=Retrieve&dopt=full_report&list_uids=340811
AKR1CL2	AKRDC1	NM_031436	20.1423	20.324	25.7132	42.6376	1.00902	1.27658	2.11682	NM_031436	aldo-keto reductase family 1, member C-like 2	HG18;NCBI Build 36	transcript	chr10	4858425	4880254	http://www.ncbi.nlm.nih.gov/entrez/query.fcgi?db=gene&cmd=Retrieve&dopt=full_report&list_uids=83592
AKR1D1	3o5bred	NM_005989	19.0528	16.9317	14.7516	17.572	0.888673	0.774248	0.922279	NM_005989	aldo-keto reductase family 1, member D1 (delta 4-3-ketosteroid-5-beta-reductase)	HG18;NCBI Build 36	transcript	chr7	137411735	137453590	http://www.ncbi.nlm.nih.gov/entrez/query.fcgi?db=gene&cmd=Retrieve&dopt=full_report&list_uids=6718
AKR7A2	AFAR	NM_003689	693.055	530.679	817.929	790.559	0.76571	1.18018	1.14069	NM_003689	aldo-keto reductase family 7, member A2 (aflatoxin aldehyde reductase)	HG18;NCBI Build 36	transcript	chr1	19503045	19511227	http://www.ncbi.nlm.nih.gov/entrez/query.fcgi?db=gene&cmd=Retrieve&dopt=full_report&list_uids=8574
AKR7A3	AFAR2	NM_012067	157.009	200.788	165.213	190.977	1.27883	1.05225	1.21635	NM_012067	aldo-keto reductase family 7, member A3 (aflatoxin aldehyde reductase)	HG18;NCBI Build 36	transcript	chr1	19481643	19487867	http://www.ncbi.nlm.nih.gov/entrez/query.fcgi?db=gene&cmd=Retrieve&dopt=full_report&list_uids=22977
AKT1	MGC99656	NM_001014431	13582.4	11784.2	11981	13543.7	0.867604	0.882097	0.997147	NM_001014431	v-akt murine thymoma viral oncogene homolog 1	HG18;NCBI Build 36	transcript	chr14	104306730	104333125	http://www.ncbi.nlm.nih.gov/entrez/query.fcgi?db=gene&cmd=Retrieve&dopt=full_report&list_uids=207
AKT1S1	Lobe	NM_032375	3096.99	3083.64	2867	2917.02	0.99569	0.925739	0.941891	NM_032375	AKT1 substrate 1 (proline-rich)	HG18;NCBI Build 36	transcript	chr19	55064107	55072342	http://www.ncbi.nlm.nih.gov/entrez/query.fcgi?db=gene&cmd=Retrieve&dopt=full_report&list_uids=84335
AKT2	PKBBETA	NM_001626	5965.08	5663.43	6122.43	6378.89	0.949431	1.02638	1.06937	NM_001626	v-akt murine thymoma viral oncogene homolog 2	HG18;NCBI Build 36	transcript	chr19	45431555	45483036	http://www.ncbi.nlm.nih.gov/entrez/query.fcgi?db=gene&cmd=Retrieve&dopt=full_report&list_uids=208
AKT3	DKFZP434N0250	NM_181690	429.012	483.091	428.321	449.865	1.12605	0.998387	1.0486	NM_181690	v-akt murine thymoma viral oncogene homolog 3 (protein kinase B, gamma)	HG18;NCBI Build 36	transcript	chr1	241718157	242073176	http://www.ncbi.nlm.nih.gov/entrez/query.fcgi?db=gene&cmd=Retrieve&dopt=full_report&list_uids=10000
AKT3	DKFZP434N0250	NM_005465	6103.43	6501.77	6757.93	5634.43	1.06527	1.10723	0.923158	NM_005465	v-akt murine thymoma viral oncogene homolog 3 (protein kinase B, gamma)	HG18;NCBI Build 36	transcript	chr1	241733106	242073176	http://www.ncbi.nlm.nih.gov/entrez/query.fcgi?db=gene&cmd=Retrieve&dopt=full_report&list_uids=10000
ALAD	ALADH	NM_000031	10229.2	11063.1	9402.22	8582.69	1.08152	0.919151	0.839035	NM_000031	aminolevulinate, delta-, dehydratase	HG18;NCBI Build 36	transcript	chr9	115188412	115203391	http://www.ncbi.nlm.nih.gov/entrez/query.fcgi?db=gene&cmd=Retrieve&dopt=full_report&list_uids=210
ALAS1	ALAS	NM_000688	17482.6	18435.8	18580.3	19351.1	1.05452	1.06279	1.10688	NM_000688	aminolevulinate, delta-, synthase 1	HG18;NCBI Build 36	transcript	chr3	52207183	52223383	http://www.ncbi.nlm.nih.gov/entrez/query.fcgi?db=gene&cmd=Retrieve&dopt=full_report&list_uids=211
ALAS2	ANH1	NM_000032	45.3376	32.357	47.6886	37.5981	0.71369	1.05186	0.829292	NM_000032	aminolevulinate, delta-, synthase 2 (sideroblastic/hypochromic anemia)	HG18;NCBI Build 36	transcript	chrX	55052216	55074136	http://www.ncbi.nlm.nih.gov/entrez/query.fcgi?db=gene&cmd=Retrieve&dopt=full_report&list_uids=212
ALB	DKFZp779N1935	NM_000477	24.0573	19.331	24.8087	39.962	0.80354	1.03123	1.66112	NM_000477	albumin	HG18;NCBI Build 36	transcript	chr4	74488869	74505996	http://www.ncbi.nlm.nih.gov/entrez/query.fcgi?db=gene&cmd=Retrieve&dopt=full_report&list_uids=213
ALCAM	CD166	NM_001627	4821.2	5977.18	5648.01	5721.68	1.23977	1.17149	1.18677	NM_001627	activated leukocyte cell adhesion molecule	HG18;NCBI Build 36	transcript	chr3	106568402	106778434	http://www.ncbi.nlm.nih.gov/entrez/query.fcgi?db=gene&cmd=Retrieve&dopt=full_report&list_uids=214
ALDH16A1	MGC10204	NM_153329	348.47	343.514	475.396	273.471	0.985778	1.36424	0.784776	NM_153329	aldehyde dehydrogenase 16 family, member A1	HG18;NCBI Build 36	transcript	chr19	54648324	54665658	http://www.ncbi.nlm.nih.gov/entrez/query.fcgi?db=gene&cmd=Retrieve&dopt=full_report&list_uids=126133
ALDH18A1	GSAS	NM_001017423	12236.9	12542.5	11186.2	11999.7	1.02497	0.914133	0.980615	NM_001017423	aldehyde dehydrogenase 18 family, member A1	HG18;NCBI Build 36	transcript	chr10	97355675	97406557	http://www.ncbi.nlm.nih.gov/entrez/query.fcgi?db=gene&cmd=Retrieve&dopt=full_report&list_uids=5832
ALDH1A1	ALDC	NM_000689	1419.18	1486.44	963.929	1000.9	1.04739	0.679216	0.705267	NM_000689	aldehyde dehydrogenase 1 family, member A1	HG18;NCBI Build 36	transcript	chr9	74705406	74757789	http://www.ncbi.nlm.nih.gov/entrez/query.fcgi?db=gene&cmd=Retrieve&dopt=full_report&list_uids=216
ALDH1A2	MGC26444	NM_003888	1921.18	2607.59	2583.68	1321.18	1.35728	1.34484	0.687694	NM_003888	aldehyde dehydrogenase 1 family, member A2	HG18;NCBI Build 36	transcript	chr15	56032918	56145198	http://www.ncbi.nlm.nih.gov/entrez/query.fcgi?db=gene&cmd=Retrieve&dopt=full_report&list_uids=8854
ALDH1A3	ALDH1A6	NM_000693	17584.7	19354.2	20397.4	21835.7	1.10063	1.15995	1.24175	NM_000693	aldehyde dehydrogenase 1 family, member A3	HG18;NCBI Build 36	transcript	chr15	99237583	99274352	http://www.ncbi.nlm.nih.gov/entrez/query.fcgi?db=gene&cmd=Retrieve&dopt=full_report&list_uids=220
ALDH1B1	ALDH5	NM_000692	14544.3	14059.4	10963.4	10651.2	0.966664	0.753796	0.732328	NM_000692	aldehyde dehydrogenase 1 family, member B1	HG18;NCBI Build 36	transcript	chr9	38382701	38388658	http://www.ncbi.nlm.nih.gov/entrez/query.fcgi?db=gene&cmd=Retrieve&dopt=full_report&list_uids=219
ALDH1L1	DKFZp781N0997	NM_012190	146.03	85.7671	124.19	155.198	0.587326	0.850444	1.06278	NM_012190	aldehyde dehydrogenase 1 family, member L1	HG18;NCBI Build 36	transcript	chr3	127305097	127382175	http://www.ncbi.nlm.nih.gov/entrez/query.fcgi?db=gene&cmd=Retrieve&dopt=full_report&list_uids=10840
ALDH1L2	DKFZp686A16126	XM_927536	2204.43	2541.99	3655.93	3916.17	1.15313	1.65845	1.7765	XM_927536	aldehyde dehydrogenase 1 family, member L2	HG18;NCBI Build 36	transcript	chr12	103937697	104002465	http://www.ncbi.nlm.nih.gov/entrez/query.fcgi?db=gene&cmd=Retrieve&dopt=full_report&list_uids=160428
ALDH1L2	DKFZp686A16126	NM_001034173	1961.21	2589.73	3234.13	2862.31	1.32047	1.64905	1.45946	NM_001034173	aldehyde dehydrogenase 1 family, member L2	HG18;NCBI Build 36	transcript	chr12	103942331	104002366	http://www.ncbi.nlm.nih.gov/entrez/query.fcgi?db=gene&cmd=Retrieve&dopt=full_report&list_uids=160428
ALDH2	ALDH-E2	NM_000690	3424.46	3092.41	4026.55	4029.55	0.903037	1.17582	1.1767	NM_000690	aldehyde dehydrogenase 2 family (mitochondrial)	HG18;NCBI Build 36	transcript	chr12	110688728	110732167	http://www.ncbi.nlm.nih.gov/entrez/query.fcgi?db=gene&cmd=Retrieve&dopt=full_report&list_uids=217
ALDH3A1	ALDH3	NM_000691	51.8769	62.8836	54.1219	46.9183	1.21217	1.04328	0.904416	NM_000691	aldehyde dehydrogenase 3 family, memberA1	HG18;NCBI Build 36	transcript	chr17	19581888	19592200	http://www.ncbi.nlm.nih.gov/entrez/query.fcgi?db=gene&cmd=Retrieve&dopt=full_report&list_uids=218
ALDH3A2	ALDH10	NM_000382	966.179	1234.91	811.929	1067.15	1.27814	0.840351	1.10451	NM_000382	aldehyde dehydrogenase 3 family, member A2	HG18;NCBI Build 36	transcript	chr17	19492655	19521500	http://www.ncbi.nlm.nih.gov/entrez/query.fcgi?db=gene&cmd=Retrieve&dopt=full_report&list_uids=224
ALDH3B1	ALDH4	NM_000694	8201.68	5531.27	7380.18	9330.43	0.674407	0.899838	1.13762	NM_000694	aldehyde dehydrogenase 3 family, member B1	HG18;NCBI Build 36	transcript	chr11	67534365	67553319	http://www.ncbi.nlm.nih.gov/entrez/query.fcgi?db=gene&cmd=Retrieve&dopt=full_report&list_uids=221
ALDH3B2	ALDH8	NM_000695	60.7619	31.9007	52.2151	64.22	0.525012	0.859339	1.05691	NM_000695	aldehyde dehydrogenase 3 family, member B2	HG18;NCBI Build 36	transcript	chr11	67186208	67198678	http://www.ncbi.nlm.nih.gov/entrez/query.fcgi?db=gene&cmd=Retrieve&dopt=full_report&list_uids=222
ALDH4A1	ALDH4	NM_170726	614.665	619.587	848.506	776.945	1.00801	1.38044	1.26401	NM_170726	aldehyde dehydrogenase 4 family, member A1	HG18;NCBI Build 36	transcript	chr1	19070512	19101659	http://www.ncbi.nlm.nih.gov/entrez/query.fcgi?db=gene&cmd=Retrieve&dopt=full_report&list_uids=8659
ALDH4A1	ALDH4	NM_003748	475.573	453.679	523.679	516.632	0.953964	1.10115	1.08634	NM_003748	aldehyde dehydrogenase 4 family, member A1	HG18;NCBI Build 36	transcript	chr1	19070512	19101659	http://www.ncbi.nlm.nih.gov/entrez/query.fcgi?db=gene&cmd=Retrieve&dopt=full_report&list_uids=8659
ALDH5A1	SSADH	NM_001080	1365.87	1359.93	1307.02	1486.93	0.995652	0.956918	1.08863	NM_001080	aldehyde dehydrogenase 5 family, member A1 (succinate-semialdehyde dehydrogenase)	HG18;NCBI Build 36	transcript	chr6	24603175	24645414	http://www.ncbi.nlm.nih.gov/entrez/query.fcgi?db=gene&cmd=Retrieve&dopt=full_report&list_uids=7915
ALDH6A1	MGC40271	NM_005589	1297.3	1223.43	1440.73	2356.93	0.943059	1.11056	1.8168	NM_005589	aldehyde dehydrogenase 6 family, member A1	HG18;NCBI Build 36	transcript	chr14	73596621	73620949	http://www.ncbi.nlm.nih.gov/entrez/query.fcgi?db=gene&cmd=Retrieve&dopt=full_report&list_uids=4329
ALDH7A1	ATQ1	NM_001182	6035.68	7025.31	6354.43	5731.2	1.16396	1.05281	0.949554	NM_001182	aldehyde dehydrogenase 7 family, member A1	HG18;NCBI Build 36	transcript	chr5	125908343	125958839	http://www.ncbi.nlm.nih.gov/entrez/query.fcgi?db=gene&cmd=Retrieve&dopt=full_report&list_uids=501
ALDH8A1	ALDH12	NM_022568	63.5152	50.3447	51.5547	49.5359	0.79264	0.811691	0.779906	NM_022568	aldehyde dehydrogenase 8 family, member A1	HG18;NCBI Build 36	transcript	chr6	135280220	135312937	http://www.ncbi.nlm.nih.gov/entrez/query.fcgi?db=gene&cmd=Retrieve&dopt=full_report&list_uids=64577
ALDH9A1	ALDH4	NM_000696	17570.4	21276.4	15688.9	19776.9	1.21092	0.892917	1.12558	NM_000696	aldehyde dehydrogenase 9 family, member A1	HG18;NCBI Build 36	transcript	chr1	163898076	163934724	http://www.ncbi.nlm.nih.gov/entrez/query.fcgi?db=gene&cmd=Retrieve&dopt=full_report&list_uids=223
ALDOA	ALDA	NM_184041	34038.4	40929.2	35453.4	34986.4	1.20244	1.04157	1.02785	NM_184041	aldolase A, fructose-bisphosphate	HG18;NCBI Build 36	transcript	chr16	29984544	29989236	http://www.ncbi.nlm.nih.gov/entrez/query.fcgi?db=gene&cmd=Retrieve&dopt=full_report&list_uids=226
ALDOA	ALDA	NM_000034	34073.4	35302.6	39339.4	32672.4	1.03607	1.15455	0.958884	NM_000034	aldolase A, fructose-bisphosphate	HG18;NCBI Build 36	transcript	chr16	29971991	29989236	http://www.ncbi.nlm.nih.gov/entrez/query.fcgi?db=gene&cmd=Retrieve&dopt=full_report&list_uids=226
ALDOB	-	NM_000035	147.18	326.179	276.057	155.202	2.21619	1.87564	1.0545	NM_000035	aldolase B, fructose-bisphosphate	HG18;NCBI Build 36	transcript	chr9	103223478	103237926	http://www.ncbi.nlm.nih.gov/entrez/query.fcgi?db=gene&cmd=Retrieve&dopt=full_report&list_uids=229
ALDOC	ALDC	NM_005165	34.5377	21.7469	23.2575	21.1404	0.629657	0.673395	0.612096	NM_005165	aldolase C, fructose-bisphosphate	HG18;NCBI Build 36	transcript	chr17	23924259	23928078	http://www.ncbi.nlm.nih.gov/entrez/query.fcgi?db=gene&cmd=Retrieve&dopt=full_report&list_uids=230
ALF	MGC26254	NM_172196	21.4266	20.116	25.4069	21.0147	0.938833	1.18576	0.980776	NM_172196	TFIIA-alpha/beta-like factor	HG18;NCBI Build 36	transcript	chr2	48698451	48813791	http://www.ncbi.nlm.nih.gov/entrez/query.fcgi?db=gene&cmd=Retrieve&dopt=full_report&list_uids=11036
ALF	MGC26254	NM_006872	15.7906	19.9079	15.1565	15.347	1.26074	0.959843	0.971907	NM_006872	TFIIA-alpha/beta-like factor	HG18;NCBI Build 36	transcript	chr2	48698451	48760250	http://www.ncbi.nlm.nih.gov/entrez/query.fcgi?db=gene&cmd=Retrieve&dopt=full_report&list_uids=11036
ALG1	HMAT1	NM_019109	4490.42	3171.4	3720.68	3661.93	0.706258	0.828582	0.815498	NM_019109	asparagine-linked glycosylation 1 homolog (S. cerevisiae, beta-1,4-mannosyltransferase)	HG18;NCBI Build 36	transcript	chr16	5061820	5075589	http://www.ncbi.nlm.nih.gov/entrez/query.fcgi?db=gene&cmd=Retrieve&dopt=full_report&list_uids=56052
ALG10	FLJ14751	NM_032834	109.173	126.263	71.7462	80.3075	1.15654	0.657177	0.735597	NM_032834	asparagine-linked glycosylation 10 homolog (yeast, alpha-1,2-glucosyltransferase)	HG18;NCBI Build 36	transcript	chr12	34066482	34072504	http://www.ncbi.nlm.nih.gov/entrez/query.fcgi?db=gene&cmd=Retrieve&dopt=full_report&list_uids=84920
ALG11	KIAA0266	NM_001004127	2698.11	2745.46	2227.68	2999.63	1.01755	0.825647	1.11176	NM_001004127	asparagine-linked glycosylation 11 homolog (S. cerevisiae, alpha-1,2-mannosyltransferase)	HG18;NCBI Build 36	transcript	chr13	51484550	51501781	http://www.ncbi.nlm.nih.gov/entrez/query.fcgi?db=gene&cmd=Retrieve&dopt=full_report&list_uids=440138
ALG12	ECM39	NM_024105	782.679	870.034	1003.73	874.929	1.11161	1.28243	1.11786	NM_024105	asparagine-linked glycosylation 12 homolog (S. cerevisiae, alpha-1,6-mannosyltransferase)	HG18;NCBI Build 36	transcript	chr22	48682855	48698110	http://www.ncbi.nlm.nih.gov/entrez/query.fcgi?db=gene&cmd=Retrieve&dopt=full_report&list_uids=79087
ALG14	MGC19780	NM_144988	549.126	617.192	607.936	490.541	1.12395	1.1071	0.893314	NM_144988	asparagine-linked glycosylation 14 homolog (yeast)	HG18;NCBI Build 36	transcript	chr1	95220884	95311071	http://www.ncbi.nlm.nih.gov/entrez/query.fcgi?db=gene&cmd=Retrieve&dopt=full_report&list_uids=199857
ALG2	CDGIi	NM_033087	249.529	275.469	189.429	221.679	1.10396	0.759148	0.888392	NM_033087	asparagine-linked glycosylation 2 homolog (S. cerevisiae, alpha-1,3-mannosyltransferase)	HG18;NCBI Build 36	transcript	chr9	101018527	101024057	http://www.ncbi.nlm.nih.gov/entrez/query.fcgi?db=gene&cmd=Retrieve&dopt=full_report&list_uids=85365
ALG3	CDGS4	NM_001006941	4137.11	5500.49	4048.93	4205.68	1.32955	0.978684	1.01657	NM_001006941	asparagine-linked glycosylation 3 homolog (S. cerevisiae, alpha-1,3-mannosyltransferase)	HG18;NCBI Build 36	transcript	chr3	185442810	185450011	http://www.ncbi.nlm.nih.gov/entrez/query.fcgi?db=gene&cmd=Retrieve&dopt=full_report&list_uids=10195
ALG3	CDGS4	NM_001006940	40.9849	32.3827	28.4463	34.5119	0.790113	0.694068	0.842064	NM_001006940	asparagine-linked glycosylation 3 homolog (S. cerevisiae, alpha-1,3-mannosyltransferase)	HG18;NCBI Build 36	transcript	chr3	185442810	185450011	http://www.ncbi.nlm.nih.gov/entrez/query.fcgi?db=gene&cmd=Retrieve&dopt=full_report&list_uids=10195
ALG5	RP11-421P11.2	NM_013338	1603.18	1822.93	1921.9	1886.13	1.13707	1.1988	1.17649	NM_013338	asparagine-linked glycosylation 5 homolog (S. cerevisiae, dolichyl-phosphate beta-glucosyltransferase)	HG18;NCBI Build 36	transcript	chr13	36421966	36471477	http://www.ncbi.nlm.nih.gov/entrez/query.fcgi?db=gene&cmd=Retrieve&dopt=full_report&list_uids=29880
ALG6	-	NM_013339	1494.18	1033.43	1047.68	1305.43	0.691637	0.701174	0.873676	NM_013339	asparagine-linked glycosylation 6 homolog (S. cerevisiae, alpha-1,3-glucosyltransferase)	HG18;NCBI Build 36	transcript	chr1	63605885	63675466	http://www.ncbi.nlm.nih.gov/entrez/query.fcgi?db=gene&cmd=Retrieve&dopt=full_report&list_uids=29929
ALG8	MGC2840	NM_024079	7060.01	6370.61	6716.55	6312.82	0.902352	0.951351	0.894166	NM_024079	asparagine-linked glycosylation 8 homolog (S. cerevisiae, alpha-1,3-glucosyltransferase)	HG18;NCBI Build 36	transcript	chr11	77489635	77528343	http://www.ncbi.nlm.nih.gov/entrez/query.fcgi?db=gene&cmd=Retrieve&dopt=full_report&list_uids=79053
ALG8	MGC2840	NM_001007028	8352.4	8909.46	7585.31	6803.51	1.06669	0.908159	0.814557	NM_001007028	asparagine-linked glycosylation 8 homolog (S. cerevisiae, alpha-1,3-glucosyltransferase)	HG18;NCBI Build 36	transcript	chr11	77489635	77528343	http://www.ncbi.nlm.nih.gov/entrez/query.fcgi?db=gene&cmd=Retrieve&dopt=full_report&list_uids=79053
ALG8	MGC2840	NM_001007027	7535.33	7961.05	7002.94	6131.57	1.0565	0.929348	0.81371	NM_001007027	asparagine-linked glycosylation 8 homolog (S. cerevisiae, alpha-1,3-glucosyltransferase)	HG18;NCBI Build 36	transcript	chr11	77489635	77528343	http://www.ncbi.nlm.nih.gov/entrez/query.fcgi?db=gene&cmd=Retrieve&dopt=full_report&list_uids=79053
ALG9	DIBD1	NM_024740	7511.51	7857.28	8596.05	7734.67	1.04603	1.14438	1.02971	NM_024740	asparagine-linked glycosylation 9 homolog (S. cerevisiae, alpha- 1,2-mannosyltransferase)	HG18;NCBI Build 36	transcript	chr11	111162217	111247515	http://www.ncbi.nlm.nih.gov/entrez/query.fcgi?db=gene&cmd=Retrieve&dopt=full_report&list_uids=79796
ALK	CD246	NM_004304	238.429	178.746	243.929	305.98	0.74968	1.02307	1.28332	NM_004304	anaplastic lymphoma kinase (Ki-1)	HG18;NCBI Build 36	transcript	chr2	29269143	29997936	http://www.ncbi.nlm.nih.gov/entrez/query.fcgi?db=gene&cmd=Retrieve&dopt=full_report&list_uids=238
ALKBH1	ABH	NM_001039506	464.097	446.116	424.679	428.179	0.961254	0.915065	0.922607	NM_001039506	alkB, alkylation repair homolog 1 (E. coli)	HG18;NCBI Build 36	transcript	chr14	77208501	77244109	http://www.ncbi.nlm.nih.gov/entrez/query.fcgi?db=gene&cmd=Retrieve&dopt=full_report&list_uids=8846
ALKBH2	MGC90512	NM_001001655	646.179	596.337	610.679	630.569	0.922866	0.945062	0.975842	NM_001001655	alkB, alkylation repair homolog 2 (E. coli)	HG18;NCBI Build 36	transcript	chr12	108010378	108015628	http://www.ncbi.nlm.nih.gov/entrez/query.fcgi?db=gene&cmd=Retrieve&dopt=full_report&list_uids=121642
ALKBH3	DEPC-1	NM_139178	806.569	1013.93	900.838	964.03	1.2571	1.11688	1.19522	NM_139178	alkB, alkylation repair homolog 3 (E. coli)	HG18;NCBI Build 36	transcript	chr11	43858970	43898389	http://www.ncbi.nlm.nih.gov/entrez/query.fcgi?db=gene&cmd=Retrieve&dopt=full_report&list_uids=221120
ALKBH4	FLJ20013	NM_017621	124.8	164.064	124.19	141.931	1.31461	0.995114	1.13727	NM_017621	alkB, alkylation repair homolog 4 (E. coli)	HG18;NCBI Build 36	transcript	chr7	101883689	101892293	http://www.ncbi.nlm.nih.gov/entrez/query.fcgi?db=gene&cmd=Retrieve&dopt=full_report&list_uids=54784
ALKBH5	FLJ20308	NM_017758	16838.5	17587.9	18591	15781.8	1.04451	1.10408	0.937242	NM_017758	alkB, alkylation repair homolog 5 (E. coli)	HG18;NCBI Build 36	transcript	chr17	18028013	18053993	http://www.ncbi.nlm.nih.gov/entrez/query.fcgi?db=gene&cmd=Retrieve&dopt=full_report&list_uids=54890
ALKBH6	MGC15677	NM_032878	1568.43	1430.93	1740.29	1935.93	0.912335	1.10958	1.23431	NM_032878	alkB, alkylation repair homolog 6 (E. coli)	HG18;NCBI Build 36	transcript	chr19	41191862	41196981	http://www.ncbi.nlm.nih.gov/entrez/query.fcgi?db=gene&cmd=Retrieve&dopt=full_report&list_uids=84964
ALKBH6	MGC15677	NM_198867	3681.82	3524.72	4310.93	4111.93	0.957333	1.17087	1.11682	NM_198867	alkB, alkylation repair homolog 6 (E. coli)	HG18;NCBI Build 36	transcript	chr19	41191862	41196981	http://www.ncbi.nlm.nih.gov/entrez/query.fcgi?db=gene&cmd=Retrieve&dopt=full_report&list_uids=84964
ALKBH7	MGC10974	NM_032306	29.1017	29.6063	32.2179	23.3426	1.01734	1.10708	0.802104	NM_032306	alkB, alkylation repair homolog 7 (E. coli)	HG18;NCBI Build 36	transcript	chr19	6323443	6326040	http://www.ncbi.nlm.nih.gov/entrez/query.fcgi?db=gene&cmd=Retrieve&dopt=full_report&list_uids=84266
ALKBH8	FLJ38204	NM_138775	4001.43	4278.6	3728.59	2619.78	1.06927	0.931815	0.654711	NM_138775	alkB, alkylation repair homolog 8 (E. coli)	HG18;NCBI Build 36	transcript	chr11	106880540	106941637	http://www.ncbi.nlm.nih.gov/entrez/query.fcgi?db=gene&cmd=Retrieve&dopt=full_report&list_uids=91801
ALLC	ALC	NM_199232	27.7122	27.1476	27.6218	30.7894	0.979626	0.996738	1.11104	NM_199232	allantoicase	HG18;NCBI Build 36	transcript	chr2	3720085	3728136	http://www.ncbi.nlm.nih.gov/entrez/query.fcgi?db=gene&cmd=Retrieve&dopt=full_report&list_uids=55821
ALLC	ALC	NM_018436	27.9283	22.4451	25.7527	30.0744	0.803669	0.922101	1.07684	NM_018436	allantoicase	HG18;NCBI Build 36	transcript	chr2	3683684	3728136	http://www.ncbi.nlm.nih.gov/entrez/query.fcgi?db=gene&cmd=Retrieve&dopt=full_report&list_uids=55821
ALMS1	ALSS	NM_015120	74.9048	128.568	69.6767	83.4075	1.71642	0.930203	1.11351	NM_015120	Alstrom syndrome 1	HG18;NCBI Build 36	transcript	chr2	73466393	73690554	http://www.ncbi.nlm.nih.gov/entrez/query.fcgi?db=gene&cmd=Retrieve&dopt=full_report&list_uids=7840
ALOX12	LOG12	NM_000697	182.179	121.482	124.826	201.679	0.666827	0.685182	1.10704	NM_000697	arachidonate 12-lipoxygenase	HG18;NCBI Build 36	transcript	chr17	6840127	6854776	http://www.ncbi.nlm.nih.gov/entrez/query.fcgi?db=gene&cmd=Retrieve&dopt=full_report&list_uids=239
ALOX12B	12R-LOX	NM_001139	55.0211	59.4496	71.6372	68.6147	1.08049	1.302	1.24706	NM_001139	arachidonate 12-lipoxygenase, 12R type	HG18;NCBI Build 36	transcript	chr17	7916709	7931746	http://www.ncbi.nlm.nih.gov/entrez/query.fcgi?db=gene&cmd=Retrieve&dopt=full_report&list_uids=242
ALOX15	-	NM_001140	23.2804	39.2855	30.9247	22.9042	1.68749	1.32836	0.98384	NM_001140	arachidonate 15-lipoxygenase	HG18;NCBI Build 36	transcript	chr17	4480962	4491709	http://www.ncbi.nlm.nih.gov/entrez/query.fcgi?db=gene&cmd=Retrieve&dopt=full_report&list_uids=246
ALOX15B	-	NM_001039130	34.6451	26.5119	38.6558	49.732	0.765242	1.11577	1.43547	NM_001039130	arachidonate 15-lipoxygenase, type B	HG18;NCBI Build 36	transcript	chr17	7883082	7893167	http://www.ncbi.nlm.nih.gov/entrez/query.fcgi?db=gene&cmd=Retrieve&dopt=full_report&list_uids=247
ALOX15B	-	NM_001039131	20.5674	41.5259	36.1916	23.5813	2.01902	1.75966	1.14654	NM_001039131	arachidonate 15-lipoxygenase, type B	HG18;NCBI Build 36	transcript	chr17	7883082	7893167	http://www.ncbi.nlm.nih.gov/entrez/query.fcgi?db=gene&cmd=Retrieve&dopt=full_report&list_uids=247
ALOX15B	-	NM_001141	119.447	128.936	131.359	135.389	1.07944	1.09973	1.13347	NM_001141	arachidonate 15-lipoxygenase, type B	HG18;NCBI Build 36	transcript	chr17	7883126	7893177	http://www.ncbi.nlm.nih.gov/entrez/query.fcgi?db=gene&cmd=Retrieve&dopt=full_report&list_uids=247
ALOX5	5-LO	NM_000698	22.536	40.6368	19.1135	28.0431	1.80319	0.848132	1.24437	NM_000698	arachidonate 5-lipoxygenase	HG18;NCBI Build 36	transcript	chr10	45189634	45261571	http://www.ncbi.nlm.nih.gov/entrez/query.fcgi?db=gene&cmd=Retrieve&dopt=full_report&list_uids=240
ALOX5AP	FLAP	NM_001629	20.6436	39.2855	33.2009	36.7217	1.90304	1.60829	1.77884	NM_001629	arachidonate 5-lipoxygenase-activating protein	HG18;NCBI Build 36	transcript	chr13	30207668	30236556	http://www.ncbi.nlm.nih.gov/entrez/query.fcgi?db=gene&cmd=Retrieve&dopt=full_report&list_uids=241
ALOXE3	MGC119694	NM_021628	139.931	142.726	147.537	110.969	1.01998	1.05436	0.793026	NM_021628	arachidonate lipoxygenase 3	HG18;NCBI Build 36	transcript	chr17	7939942	7962532	http://www.ncbi.nlm.nih.gov/entrez/query.fcgi?db=gene&cmd=Retrieve&dopt=full_report&list_uids=59344
ALPI	IAP	NM_001631	49.1159	38.3254	47.6886	58.6843	0.780305	0.97094	1.19481	NM_001631	alkaline phosphatase, intestinal	HG18;NCBI Build 36	transcript	chr2	233029108	233032984	http://www.ncbi.nlm.nih.gov/entrez/query.fcgi?db=gene&cmd=Retrieve&dopt=full_report&list_uids=248
ALPK1	8430410J10Rik	NM_025144	1728.68	1614.39	1914.18	3395.57	0.933885	1.10731	1.96425	NM_025144	alpha-kinase 1	HG18;NCBI Build 36	transcript	chr4	113518300	113582278	http://www.ncbi.nlm.nih.gov/entrez/query.fcgi?db=gene&cmd=Retrieve&dopt=full_report&list_uids=80216
ALPK2	FLJ34875	NM_052947	730.679	1068.55	703.679	687.277	1.46241	0.963048	0.9406	NM_052947	alpha-kinase 2	HG18;NCBI Build 36	transcript	chr18	54299458	54398381	http://www.ncbi.nlm.nih.gov/entrez/query.fcgi?db=gene&cmd=Retrieve&dopt=full_report&list_uids=115701
ALPK3	FLJ21176	NM_020778	26.26	46.3881	26.2853	19.0488	1.76649	1.00096	0.725392	NM_020778	alpha-kinase 3	HG18;NCBI Build 36	transcript	chr15	83160914	83214567	http://www.ncbi.nlm.nih.gov/entrez/query.fcgi?db=gene&cmd=Retrieve&dopt=full_report&list_uids=57538
ALPL	AP-TNAP	NM_000478	54.128	27.2265	46.9183	38.6187	0.503002	0.866803	0.71347	NM_000478	alkaline phosphatase, liver/bone/kidney	HG18;NCBI Build 36	transcript	chr1	21708455	21777489	http://www.ncbi.nlm.nih.gov/entrez/query.fcgi?db=gene&cmd=Retrieve&dopt=full_report&list_uids=249
ALPP	ALP	NM_001632	39.5705	46.8254	48.18	45.5045	1.18334	1.21757	1.14996	NM_001632	alkaline phosphatase, placental (Regan isozyme)	HG18;NCBI Build 36	transcript	chr2	232951703	232955836	http://www.ncbi.nlm.nih.gov/entrez/query.fcgi?db=gene&cmd=Retrieve&dopt=full_report&list_uids=250
ALPPL2	ALPG	NM_031313	27.6143	26.4708	36.1792	30.2821	0.95859	1.31016	1.09661	NM_031313	alkaline phosphatase, placental-like 2	HG18;NCBI Build 36	transcript	chr2	232979796	232983661	http://www.ncbi.nlm.nih.gov/entrez/query.fcgi?db=gene&cmd=Retrieve&dopt=full_report&list_uids=251
ALS2	ALS2CR6	NM_020919	2477.14	2966.34	3038.24	3047.42	1.19748	1.22651	1.23021	NM_020919	amyotrophic lateral sclerosis 2 (juvenile)	HG18;NCBI Build 36	transcript	chr2	202273521	202353983	http://www.ncbi.nlm.nih.gov/entrez/query.fcgi?db=gene&cmd=Retrieve&dopt=full_report&list_uids=57679
ALS2CL	DKFZp686P238	NM_147129	939.179	734.355	738.929	1318.68	0.781912	0.786782	1.40408	NM_147129	ALS2 C-terminal like	HG18;NCBI Build 36	transcript	chr3	46685682	46710175	http://www.ncbi.nlm.nih.gov/entrez/query.fcgi?db=gene&cmd=Retrieve&dopt=full_report&list_uids=259173
ALS2CR11	FLJ25351	NM_152525	30.5629	40.6432	26.5329	36.9029	1.32982	0.868141	1.20744	NM_152525	amyotrophic lateral sclerosis 2 (juvenile) chromosome region, candidate 11	HG18;NCBI Build 36	transcript	chr2	202060392	202192143	http://www.ncbi.nlm.nih.gov/entrez/query.fcgi?db=gene&cmd=Retrieve&dopt=full_report&list_uids=151254
ALS2CR12	-	NM_139163	52.7553	40.6511	46.0453	44.2472	0.77056	0.872809	0.838725	NM_139163	amyotrophic lateral sclerosis 2 (juvenile) chromosome region, candidate 12	HG18;NCBI Build 36	transcript	chr2	201861229	201924421	http://www.ncbi.nlm.nih.gov/entrez/query.fcgi?db=gene&cmd=Retrieve&dopt=full_report&list_uids=130540
ALS2CR13	DKFZp686H01244	NM_173511	22.536	42.1108	40.7959	36.6095	1.8686	1.81025	1.62449	NM_173511	amyotrophic lateral sclerosis 2 (juvenile) chromosome region, candidate 13	HG18;NCBI Build 36	transcript	chr2	203208455	203342725	http://www.ncbi.nlm.nih.gov/entrez/query.fcgi?db=gene&cmd=Retrieve&dopt=full_report&list_uids=150864
ALS2CR14	MGC138440	NM_178231	101.617	82.2074	94.924	93.7504	0.808989	0.934131	0.922582	NM_178231	amyotrophic lateral sclerosis 2 (juvenile) chromosome region, candidate 14	HG18;NCBI Build 36	transcript	chr2	203398419	203444331	http://www.ncbi.nlm.nih.gov/entrez/query.fcgi?db=gene&cmd=Retrieve&dopt=full_report&list_uids=65068
ALS2CR15	DKFZp434E1919	NM_138468	194.457	100.777	171.429	178.208	0.518246	0.881579	0.916437	NM_138468	amyotrophic lateral sclerosis 2 (juvenile) chromosome region, candidate 15	HG18;NCBI Build 36	transcript	chr2	203350012	203444610	http://www.ncbi.nlm.nih.gov/entrez/query.fcgi?db=gene&cmd=Retrieve&dopt=full_report&list_uids=130026
ALS2CR16	-	NM_205543	26.3797	32.6048	35.6472	36.9562	1.23598	1.35131	1.40093	NM_205543	amyotrophic lateral sclerosis 2 (juvenile) chromosome region, candidate 16	HG18;NCBI Build 36	transcript	chr2	203559077	203561222	http://www.ncbi.nlm.nih.gov/entrez/query.fcgi?db=gene&cmd=Retrieve&dopt=full_report&list_uids=130029
ALS2CR19	MGC16131	NM_057177	3062.68	2624.18	3422.68	2890.93	0.856825	1.11754	0.943922	NM_057177	amyotrophic lateral sclerosis 2 (juvenile) chromosome region, candidate 19	HG18;NCBI Build 36	transcript	chr2	205118760	206188782	http://www.ncbi.nlm.nih.gov/entrez/query.fcgi?db=gene&cmd=Retrieve&dopt=full_report&list_uids=117583
ALS2CR19	MGC16131	NM_205863	3131.96	2835.83	3501.91	2844.39	0.905449	1.11812	0.908183	NM_205863	amyotrophic lateral sclerosis 2 (juvenile) chromosome region, candidate 19	HG18;NCBI Build 36	transcript	chr2	205118760	206188782	http://www.ncbi.nlm.nih.gov/entrez/query.fcgi?db=gene&cmd=Retrieve&dopt=full_report&list_uids=117583
ALS2CR19	MGC16131	NM_152526	1023.5	748.713	1124.25	765.529	0.73152	1.09844	0.747951	NM_152526	amyotrophic lateral sclerosis 2 (juvenile) chromosome region, candidate 19	HG18;NCBI Build 36	transcript	chr2	205118760	206188782	http://www.ncbi.nlm.nih.gov/entrez/query.fcgi?db=gene&cmd=Retrieve&dopt=full_report&list_uids=117583
ALS2CR2	CALS-21	NM_018571	2653.72	3079.61	2459.18	2476.43	1.16049	0.92669	0.933191	NM_018571	amyotrophic lateral sclerosis 2 (juvenile) chromosome region, candidate 2	HG18;NCBI Build 36	transcript	chr2	202024636	202053695	http://www.ncbi.nlm.nih.gov/entrez/query.fcgi?db=gene&cmd=Retrieve&dopt=full_report&list_uids=55437
ALS2CR4	DKFZp313L091	NM_152388	7612.68	7758.72	6790.18	5569.4	1.01918	0.891957	0.731595	NM_152388	amyotrophic lateral sclerosis 2 (juvenile) chromosome region, candidate 4	HG18;NCBI Build 36	transcript	chr2	202196667	202215912	http://www.ncbi.nlm.nih.gov/entrez/query.fcgi?db=gene&cmd=Retrieve&dopt=full_report&list_uids=65062
ALS2CR7	-	NM_139158	58.7218	63.6599	133.287	185.824	1.08409	2.2698	3.16447	NM_139158	amyotrophic lateral sclerosis 2 (juvenile) chromosome region, candidate 7	HG18;NCBI Build 36	transcript	chr2	202379442	202466511	http://www.ncbi.nlm.nih.gov/entrez/query.fcgi?db=gene&cmd=Retrieve&dopt=full_report&list_uids=65061
ALS2CR8	CARF	NM_024744	675.179	840.635	731.938	764.179	1.24505	1.08407	1.13182	NM_024744	amyotrophic lateral sclerosis 2 (juvenile) chromosome region, candidate 8	HG18;NCBI Build 36	transcript	chr2	203485702	203557157	http://www.ncbi.nlm.nih.gov/entrez/query.fcgi?db=gene&cmd=Retrieve&dopt=full_report&list_uids=79800
ALX3	MGC138212	NM_006492	140.931	125.439	125.189	127.437	0.890074	0.8883	0.904251	NM_006492	aristaless-like homeobox 3	HG18;NCBI Build 36	transcript	chr1	110404138	110414757	http://www.ncbi.nlm.nih.gov/entrez/query.fcgi?db=gene&cmd=Retrieve&dopt=full_report&list_uids=257
ALX4	FPP	NM_021926	29.6063	28.4899	25.5581	30.5782	0.962292	0.863266	1.03283	NM_021926	aristaless-like homeobox 4	HG18;NCBI Build 36	transcript	chr11	44242733	44288292	http://www.ncbi.nlm.nih.gov/entrez/query.fcgi?db=gene&cmd=Retrieve&dopt=full_report&list_uids=60529
AMAC1	FLJ40154	NM_152462	57.3522	75.7663	40.9584	54.9692	1.32107	0.714156	0.95845	NM_152462	acyl-malonyl condensing enzyme 1	HG18;NCBI Build 36	transcript	chr17	30543651	30545490	http://www.ncbi.nlm.nih.gov/entrez/query.fcgi?db=gene&cmd=Retrieve&dopt=full_report&list_uids=146861
AMAC1L2	AMAC	NM_054028	74.4999	83.1215	68.3976	44.5156	1.11573	0.91809	0.597526	NM_054028	acyl-malonyl condensing enzyme 1-like 2	HG18;NCBI Build 36	transcript	chr8	11225904	11227105	http://www.ncbi.nlm.nih.gov/entrez/query.fcgi?db=gene&cmd=Retrieve&dopt=full_report&list_uids=83650
AMACR	RACE	NM_014324	869.429	881.679	952.576	833.94	1.01409	1.09563	0.959181	NM_014324	alpha-methylacyl-CoA racemase	HG18;NCBI Build 36	transcript	chr5	34023651	34043963	http://www.ncbi.nlm.nih.gov/entrez/query.fcgi?db=gene&cmd=Retrieve&dopt=full_report&list_uids=23600
AMBN	-	NM_016519	41.0131	17.2552	17.6813	20.2478	0.420724	0.431113	0.493691	NM_016519	ameloblastin, enamel matrix protein	HG18;NCBI Build 36	transcript	chr4	71492589	71507594	http://www.ncbi.nlm.nih.gov/entrez/query.fcgi?db=gene&cmd=Retrieve&dopt=full_report&list_uids=258
AMBP	HCP	NM_001633	97.2592	131.206	95.1359	46.8422	1.34903	0.978169	0.481622	NM_001633	alpha-1-microglobulin/bikunin precursor	HG18;NCBI Build 36	transcript	chr9	115862227	115880536	http://www.ncbi.nlm.nih.gov/entrez/query.fcgi?db=gene&cmd=Retrieve&dopt=full_report&list_uids=259
AMD1	ADOMETDC	NM_001033059	4298.17	3521.09	3098.43	2836.18	0.819205	0.720872	0.659857	NM_001033059	adenosylmethionine decarboxylase 1	HG18;NCBI Build 36	transcript	chr6	111302680	111323606	http://www.ncbi.nlm.nih.gov/entrez/query.fcgi?db=gene&cmd=Retrieve&dopt=full_report&list_uids=262
AMDHD1	HMFT1272	NM_152435	27.2887	28.4899	24.8679	23.2804	1.04402	0.911289	0.853115	NM_152435	amidohydrolase domain containing 1	HG18;NCBI Build 36	transcript	chr12	94861201	94886500	http://www.ncbi.nlm.nih.gov/entrez/query.fcgi?db=gene&cmd=Retrieve&dopt=full_report&list_uids=144193
AMDHD2	CGI-14	NM_015944	902.036	693.64	546.14	573.122	0.768971	0.605453	0.635365	NM_015944	amidohydrolase domain containing 2	HG18;NCBI Build 36	transcript	chr16	2510427	2519733	http://www.ncbi.nlm.nih.gov/entrez/query.fcgi?db=gene&cmd=Retrieve&dopt=full_report&list_uids=51005
AMELX	AIH1	NM_001142	40.6024	52.0677	56.7163	45.5727	1.28238	1.39687	1.12241	NM_001142	amelogenin (amelogenesis imperfecta 1, X-linked)	HG18;NCBI Build 36	transcript	chrX	11221453	11228802	http://www.ncbi.nlm.nih.gov/entrez/query.fcgi?db=gene&cmd=Retrieve&dopt=full_report&list_uids=265
AMELX	AIH1	NM_182681	24.8679	17.9441	23.2804	19.9369	0.721577	0.936163	0.801712	NM_182681	amelogenin (amelogenesis imperfecta 1, X-linked)	HG18;NCBI Build 36	transcript	chrX	11221453	11228802	http://www.ncbi.nlm.nih.gov/entrez/query.fcgi?db=gene&cmd=Retrieve&dopt=full_report&list_uids=265
AMELX	AIH1	NM_182680	19.1965	17.9441	19.1135	15.1513	0.934759	0.995676	0.789274	NM_182680	amelogenin (amelogenesis imperfecta 1, X-linked)	HG18;NCBI Build 36	transcript	chrX	11221453	11228802	http://www.ncbi.nlm.nih.gov/entrez/query.fcgi?db=gene&cmd=Retrieve&dopt=full_report&list_uids=265
AMELY	AMGL	NM_001143	25.2348	40.1075	21.071	22.9042	1.58937	0.834998	0.907643	NM_001143	amelogenin, Y-linked	HG18;NCBI Build 36	transcript	chrY	6793958	6802068	http://www.ncbi.nlm.nih.gov/entrez/query.fcgi?db=gene&cmd=Retrieve&dopt=full_report&list_uids=266
AMFR	GP78	NM_001144	3662.18	4529.49	3892.18	3337.85	1.23683	1.0628	0.911437	NM_001144	autocrine motility factor receptor	HG18;NCBI Build 36	transcript	chr16	54952864	55016804	http://www.ncbi.nlm.nih.gov/entrez/query.fcgi?db=gene&cmd=Retrieve&dopt=full_report&list_uids=267
AMH	MIF	NM_000479	37.1117	64.37	69.6274	40.4913	1.73449	1.87616	1.09107	NM_000479	anti-Mullerian hormone	HG18;NCBI Build 36	transcript	chr19	2200121	2203071	http://www.ncbi.nlm.nih.gov/entrez/query.fcgi?db=gene&cmd=Retrieve&dopt=full_report&list_uids=268
AMHR2	AMHR	NM_020547	17.6827	25.3473	22.9042	25.1854	1.43345	1.29529	1.4243	NM_020547	anti-Mullerian hormone receptor, type II	HG18;NCBI Build 36	transcript	chr12	52103907	52111579	http://www.ncbi.nlm.nih.gov/entrez/query.fcgi?db=gene&cmd=Retrieve&dopt=full_report&list_uids=269
AMICA1	AMICA	NM_153206	27.3392	25.5658	38.7887	25.5658	0.935133	1.41879	0.935133	NM_153206	adhesion molecule, interacts with CXADR antigen 1	HG18;NCBI Build 36	transcript	chr11	117569887	117589284	http://www.ncbi.nlm.nih.gov/entrez/query.fcgi?db=gene&cmd=Retrieve&dopt=full_report&list_uids=120425
AMID	PRG3	NM_032797	746.73	575.929	457.265	692.679	0.771269	0.612357	0.927617	NM_032797	apoptosis-inducing factor (AIF)-like mitochondrion-associated inducer of death	HG18;NCBI Build 36	transcript	chr10	71542035	71562696	http://www.ncbi.nlm.nih.gov/entrez/query.fcgi?db=gene&cmd=Retrieve&dopt=full_report&list_uids=84883
AMIGO1	AMIGO	NM_020703	275.047	279.679	186.773	161.179	1.01684	0.679057	0.586006	NM_020703	adhesion molecule with Ig-like domain 1	HG18;NCBI Build 36	transcript	chr1	109850968	109853827	http://www.ncbi.nlm.nih.gov/entrez/query.fcgi?db=gene&cmd=Retrieve&dopt=full_report&list_uids=57463
AMIGO2	ALI1	NM_181847	20.6436	26.3797	18.8271	18.4844	1.27786	0.912007	0.895406	NM_181847	adhesion molecule with Ig-like domain 2	HG18;NCBI Build 36	transcript	chr12	45755756	45759915	http://www.ncbi.nlm.nih.gov/entrez/query.fcgi?db=gene&cmd=Retrieve&dopt=full_report&list_uids=347902
AMIGO3	MGC120552	NM_198722	30.0246	22.536	27.7692	21.8231	0.750585	0.924882	0.726841	NM_198722	adhesion molecule with Ig-like domain 3	HG18;NCBI Build 36	transcript	chr3	49729968	49732127	http://www.ncbi.nlm.nih.gov/entrez/query.fcgi?db=gene&cmd=Retrieve&dopt=full_report&list_uids=386724
AMMECR1	AMMERC1	NM_001025580	1981.68	2186.27	1451.89	1711.43	1.10324	0.732655	0.863626	NM_001025580	Alport syndrome, mental retardation, midface hypoplasia and elliptocytosis chromosomal region, gene 1	HG18;NCBI Build 36	transcript	chrX	109324069	109448036	http://www.ncbi.nlm.nih.gov/entrez/query.fcgi?db=gene&cmd=Retrieve&dopt=full_report&list_uids=9949
AMN	PRO1028	NM_030943	42.2605	40.1075	56.9424	80.9495	0.949054	1.34741	1.91549	NM_030943	amnionless homolog (mouse)	HG18;NCBI Build 36	transcript	chr14	102458756	102467282	http://www.ncbi.nlm.nih.gov/entrez/query.fcgi?db=gene&cmd=Retrieve&dopt=full_report&list_uids=81693
AMOT	KIAA1071	NM_133265	20.9723	26.5949	24.8654	21.5453	1.2681	1.18563	1.02732	NM_133265	angiomotin	HG18;NCBI Build 36	transcript	chrX	111904760	111970699	http://www.ncbi.nlm.nih.gov/entrez/query.fcgi?db=gene&cmd=Retrieve&dopt=full_report&list_uids=154796
AMOTL1	JEAP	NM_130847	1909.68	2164.59	2265.79	1587.97	1.13348	1.18648	0.831537	NM_130847	angiomotin like 1	HG18;NCBI Build 36	transcript	chr11	94141184	94251003	http://www.ncbi.nlm.nih.gov/entrez/query.fcgi?db=gene&cmd=Retrieve&dopt=full_report&list_uids=154810
AMOTL2	LCCP	NM_016201	1245.02	1015.68	905.179	1116.89	0.815792	0.727039	0.897087	NM_016201	angiomotin like 2	HG18;NCBI Build 36	transcript	chr3	135556879	135576096	http://www.ncbi.nlm.nih.gov/entrez/query.fcgi?db=gene&cmd=Retrieve&dopt=full_report&list_uids=51421
AMPD1	MAD	NM_000036	33.2075	36.3535	57.2615	29.4376	1.09474	1.72435	0.886474	NM_000036	adenosine monophosphate deaminase 1 (isoform M)	HG18;NCBI Build 36	transcript	chr1	115017244	115039699	http://www.ncbi.nlm.nih.gov/entrez/query.fcgi?db=gene&cmd=Retrieve&dopt=full_report&list_uids=270
AMPD2	-	NM_004037	3395.68	3488.68	3485.29	3874.98	1.02739	1.02639	1.14115	NM_004037	adenosine monophosphate deaminase 2 (isoform L)	HG18;NCBI Build 36	transcript	chr1	109964798	109976200	http://www.ncbi.nlm.nih.gov/entrez/query.fcgi?db=gene&cmd=Retrieve&dopt=full_report&list_uids=271
AMPD3	-	NM_000480	1113.44	1357.49	1723.42	2360.16	1.21918	1.54783	2.1197	NM_000480	adenosine monophosphate deaminase (isoform E)	HG18;NCBI Build 36	transcript	chr11	10428799	10485702	http://www.ncbi.nlm.nih.gov/entrez/query.fcgi?db=gene&cmd=Retrieve&dopt=full_report&list_uids=272
AMPH	AMPH1	NM_001635	4475.93	4669.68	3838.99	3055	1.04329	0.857696	0.68254	NM_001635	amphiphysin (Stiff-Man syndrome with breast cancer 128kDa autoantigen)	HG18;NCBI Build 36	transcript	chr7	38389829	38637545	http://www.ncbi.nlm.nih.gov/entrez/query.fcgi?db=gene&cmd=Retrieve&dopt=full_report&list_uids=273
AMT	GCE	NM_000481	47.9134	75.7265	62.8836	58.0182	1.58049	1.31244	1.2109	NM_000481	aminomethyltransferase (glycine cleavage system protein T)	HG18;NCBI Build 36	transcript	chr3	49429214	49435016	http://www.ncbi.nlm.nih.gov/entrez/query.fcgi?db=gene&cmd=Retrieve&dopt=full_report&list_uids=275
AMY1B	AMY1	NM_001008218	20.2708	27.9827	32.5641	44.6952	1.38044	1.60645	2.20491	NM_001008218	amylase, alpha 1B; salivary	HG18;NCBI Build 36	transcript	chr1	104031563	104040412	http://www.ncbi.nlm.nih.gov/entrez/query.fcgi?db=gene&cmd=Retrieve&dopt=full_report&list_uids=277
AMY2A	AMY2	NM_000699	86.1103	93.7908	113.773	166.958	1.08919	1.32125	1.93889	NM_000699	amylase, alpha 2A; pancreatic	HG18;NCBI Build 36	transcript	chr1	103961521	103969923	http://www.ncbi.nlm.nih.gov/entrez/query.fcgi?db=gene&cmd=Retrieve&dopt=full_report&list_uids=279
AMY2B	AMY2	NM_020978	77.215	121.693	132.684	107.506	1.57603	1.71837	1.3923	NM_020978	amylase, alpha 2B; pancreatic	HG18;NCBI Build 36	transcript	chr1	103898844	103923674	http://www.ncbi.nlm.nih.gov/entrez/query.fcgi?db=gene&cmd=Retrieve&dopt=full_report&list_uids=280
AMZ1	KIAA1950	NM_133463	109.52	97.063	88.2045	120.135	0.886257	0.805373	1.09692	NM_133463	archaemetzincin-1	HG18;NCBI Build 36	transcript	chr7	2685688	2721595	http://www.ncbi.nlm.nih.gov/entrez/query.fcgi?db=gene&cmd=Retrieve&dopt=full_report&list_uids=155185
AMZ2	-	NM_001033569	16086.5	17759.7	17469.1	18408.9	1.10401	1.08595	1.14437	NM_001033569	archaemetzincins-2	HG18;NCBI Build 36	transcript	chr17	63755739	63764900	http://www.ncbi.nlm.nih.gov/entrez/query.fcgi?db=gene&cmd=Retrieve&dopt=full_report&list_uids=51321
AMZ2	-	NM_001033574	17213.9	17087.9	17364.2	15965	0.99268	1.00873	0.927446	NM_001033574	archaemetzincins-2	HG18;NCBI Build 36	transcript	chr17	63755739	63764900	http://www.ncbi.nlm.nih.gov/entrez/query.fcgi?db=gene&cmd=Retrieve&dopt=full_report&list_uids=51321
ANAPC1	APC1	NM_022662	4055.16	4402.03	4528.18	3710.68	1.08554	1.11665	0.915052	NM_022662	anaphase promoting complex subunit 1	HG18;NCBI Build 36	transcript	chr2	112243108	112358212	http://www.ncbi.nlm.nih.gov/entrez/query.fcgi?db=gene&cmd=Retrieve&dopt=full_report&list_uids=64682
ANAPC10	APC10	NM_014885	344.179	514.231	388.34	215.929	1.49408	1.12831	0.627374	NM_014885	anaphase promoting complex subunit 10	HG18;NCBI Build 36	transcript	chr4	146135769	146238791	http://www.ncbi.nlm.nih.gov/entrez/query.fcgi?db=gene&cmd=Retrieve&dopt=full_report&list_uids=10393
ANAPC11	APC11	NM_001002244	401.776	390.198	355.179	431.429	0.971184	0.884023	1.07381	NM_001002244	APC11 anaphase promoting complex subunit 11 homolog (yeast)	HG18;NCBI Build 36	transcript	chr17	77442894	77451655	http://www.ncbi.nlm.nih.gov/entrez/query.fcgi?db=gene&cmd=Retrieve&dopt=full_report&list_uids=51529
ANAPC11	APC11	NM_001002246	204.429	275.679	288.929	217.929	1.34853	1.41335	1.06604	NM_001002246	APC11 anaphase promoting complex subunit 11 homolog (yeast)	HG18;NCBI Build 36	transcript	chr17	77442894	77451655	http://www.ncbi.nlm.nih.gov/entrez/query.fcgi?db=gene&cmd=Retrieve&dopt=full_report&list_uids=51529
ANAPC11	APC11	NM_001002245	213.57	340.929	120.695	225.407	1.59634	0.565131	1.05543	NM_001002245	APC11 anaphase promoting complex subunit 11 homolog (yeast)	HG18;NCBI Build 36	transcript	chr17	77442894	77451655	http://www.ncbi.nlm.nih.gov/entrez/query.fcgi?db=gene&cmd=Retrieve&dopt=full_report&list_uids=51529
ANAPC11	APC11	NM_001002249	138.931	151.47	143.43	139.066	1.09025	1.03238	1.00097	NM_001002249	APC11 anaphase promoting complex subunit 11 homolog (yeast)	HG18;NCBI Build 36	transcript	chr17	77443113	77451655	http://www.ncbi.nlm.nih.gov/entrez/query.fcgi?db=gene&cmd=Retrieve&dopt=full_report&list_uids=51529
ANAPC13	APC13	NM_015391	5724.43	6689.15	5414.18	4885.6	1.16853	0.945802	0.853465	NM_015391	anaphase promoting complex subunit 13	HG18;NCBI Build 36	transcript	chr3	135679239	135687519	http://www.ncbi.nlm.nih.gov/entrez/query.fcgi?db=gene&cmd=Retrieve&dopt=full_report&list_uids=25847
ANAPC2	APC2	NM_013366	1014.18	797.821	739.664	987.748	0.786664	0.72932	0.973934	NM_013366	anaphase promoting complex subunit 2	HG18;NCBI Build 36	transcript	chr9	139189056	139202878	http://www.ncbi.nlm.nih.gov/entrez/query.fcgi?db=gene&cmd=Retrieve&dopt=full_report&list_uids=29882
ANAPC4	APC4	NM_013367	802.863	690.476	759.445	598.523	0.860017	0.945921	0.745486	NM_013367	anaphase promoting complex subunit 4	HG18;NCBI Build 36	transcript	chr4	24987945	25029218	http://www.ncbi.nlm.nih.gov/entrez/query.fcgi?db=gene&cmd=Retrieve&dopt=full_report&list_uids=29945
ANAPC5	APC5	NM_016237	5655.67	6082.89	6174.32	5378.79	1.07554	1.09171	0.951045	NM_016237	anaphase promoting complex subunit 5	HG18;NCBI Build 36	transcript	chr12	120230542	120274585	http://www.ncbi.nlm.nih.gov/entrez/query.fcgi?db=gene&cmd=Retrieve&dopt=full_report&list_uids=51433
ANAPC7	APC7	NM_016238	2064.66	1785.9	1761.77	1998.43	0.864984	0.853297	0.967922	NM_016238	anaphase promoting complex subunit 7	HG18;NCBI Build 36	transcript	chr12	109296331	109325815	http://www.ncbi.nlm.nih.gov/entrez/query.fcgi?db=gene&cmd=Retrieve&dopt=full_report&list_uids=51434
ANG	MGC71966	NM_001145	187.961	286.418	479.315	327.766	1.52381	2.55008	1.7438	NM_001145	angiogenin, ribonuclease, RNase A family, 5	HG18;NCBI Build 36	transcript	chr14	20222608	20232185	http://www.ncbi.nlm.nih.gov/entrez/query.fcgi?db=gene&cmd=Retrieve&dopt=full_report&list_uids=283
ANGEL1	KIAA0759	NM_015305	505.973	798.774	633.027	830.223	1.57869	1.25111	1.64084	NM_015305	angel homolog 1 (Drosophila)	HG18;NCBI Build 36	transcript	chr14	76323338	76348983	http://www.ncbi.nlm.nih.gov/entrez/query.fcgi?db=gene&cmd=Retrieve&dopt=full_report&list_uids=23357
ANGEL2	FLJ12793	NM_144567	424.484	519.72	422.967	349.532	1.22436	0.996426	0.823427	NM_144567	angel homolog 2 (Drosophila)	HG18;NCBI Build 36	transcript	chr1	211232146	211255791	http://www.ncbi.nlm.nih.gov/entrez/query.fcgi?db=gene&cmd=Retrieve&dopt=full_report&list_uids=90806
ANGPT1	AGP1	NM_001146	629.045	620.506	671.429	159.679	0.986426	1.06738	0.253844	NM_001146	angiopoietin 1	HG18;NCBI Build 36	transcript	chr8	108330885	108579430	http://www.ncbi.nlm.nih.gov/entrez/query.fcgi?db=gene&cmd=Retrieve&dopt=full_report&list_uids=284
ANGPT2	AGPT2	NM_001147	97.313	87.0661	66.5328	90.9093	0.894702	0.683699	0.934195	NM_001147	angiopoietin 2	HG18;NCBI Build 36	transcript	chr8	6347600	6408170	http://www.ncbi.nlm.nih.gov/entrez/query.fcgi?db=gene&cmd=Retrieve&dopt=full_report&list_uids=285
ANGPT4	AGP4	NM_015985	73.9798	47.7633	72.5816	41.5416	0.645626	0.9811	0.561526	NM_015985	angiopoietin 4	HG18;NCBI Build 36	transcript	chr20	801295	844960	http://www.ncbi.nlm.nih.gov/entrez/query.fcgi?db=gene&cmd=Retrieve&dopt=full_report&list_uids=51378
ANGPTL1	ANG3	NM_004673	26.0444	32.013	22.9042	28.1216	1.22917	0.879429	1.07976	NM_004673	angiopoietin-like 1	HG18;NCBI Build 36	transcript	chr1	177085292	177106838	http://www.ncbi.nlm.nih.gov/entrez/query.fcgi?db=gene&cmd=Retrieve&dopt=full_report&list_uids=9068
ANGPTL2	ARP2	NM_012098	212.477	140.931	74.9327	114.592	0.663276	0.352663	0.539316	NM_012098	angiopoietin-like 2	HG18;NCBI Build 36	transcript	chr9	128889448	128924865	http://www.ncbi.nlm.nih.gov/entrez/query.fcgi?db=gene&cmd=Retrieve&dopt=full_report&list_uids=23452
ANGPTL3	ANGPT5	NM_014495	21.6451	17.6827	17.4269	21.1404	0.816938	0.80512	0.976683	NM_014495	angiopoietin-like 3	HG18;NCBI Build 36	transcript	chr1	62835774	62843768	http://www.ncbi.nlm.nih.gov/entrez/query.fcgi?db=gene&cmd=Retrieve&dopt=full_report&list_uids=27329
ANGPTL4	ANGPTL2	NM_001039667	46.9183	80.9129	81.6447	108.23	1.72455	1.74015	2.30677	NM_001039667	angiopoietin-like 4	HG18;NCBI Build 36	transcript	chr19	8335010	8345257	http://www.ncbi.nlm.nih.gov/entrez/query.fcgi?db=gene&cmd=Retrieve&dopt=full_report&list_uids=51129
ANGPTL4	ANGPTL2	NM_016109	72.1227	65.4575	53.1667	122.692	0.907585	0.73717	1.70115	NM_016109	angiopoietin-like 4	HG18;NCBI Build 36	transcript	chr19	8335010	8345257	http://www.ncbi.nlm.nih.gov/entrez/query.fcgi?db=gene&cmd=Retrieve&dopt=full_report&list_uids=51129
ANGPTL5	-	NM_178127	22.1757	17.4269	17.9677	33.4198	0.785856	0.810243	1.50705	NM_178127	angiopoietin-like 5	HG18;NCBI Build 36	transcript	chr11	101266614	101292465	http://www.ncbi.nlm.nih.gov/entrez/query.fcgi?db=gene&cmd=Retrieve&dopt=full_report&list_uids=253935
ANGPTL6	AGF	NM_031917	81.401	26.3797	65.6236	102.51	0.324071	0.806177	1.25932	NM_031917	angiopoietin-like 6	HG18;NCBI Build 36	transcript	chr19	10064012	10074425	http://www.ncbi.nlm.nih.gov/entrez/query.fcgi?db=gene&cmd=Retrieve&dopt=full_report&list_uids=83854
ANGPTL7	AngX	NM_021146	98.0512	116.452	118.947	139.431	1.18766	1.21312	1.42202	NM_021146	angiopoietin-like 7	HG18;NCBI Build 36	transcript	chr1	11171984	11178625	http://www.ncbi.nlm.nih.gov/entrez/query.fcgi?db=gene&cmd=Retrieve&dopt=full_report&list_uids=10218
ANK1	ANK	NM_000037	25.1854	17.9441	19.4914	23.2804	0.71248	0.773917	0.924361	NM_000037	ankyrin 1, erythrocytic	HG18;NCBI Build 36	transcript	chr8	41629900	41774297	http://www.ncbi.nlm.nih.gov/entrez/query.fcgi?db=gene&cmd=Retrieve&dopt=full_report&list_uids=286
ANK2	DKFZp686M09125	NM_001148	1053.27	813.973	1179.43	847.929	0.772807	1.11978	0.805046	NM_001148	ankyrin 2, neuronal	HG18;NCBI Build 36	transcript	chr4	114190318	114524337	http://www.ncbi.nlm.nih.gov/entrez/query.fcgi?db=gene&cmd=Retrieve&dopt=full_report&list_uids=287
ANK3	ANKYRIN-G	NM_001149	325.179	241.929	351.699	371.081	0.743987	1.08155	1.14116	NM_001149	ankyrin 3, node of Ranvier (ankyrin G)	HG18;NCBI Build 36	transcript	chr10	61458164	61570752	http://www.ncbi.nlm.nih.gov/entrez/query.fcgi?db=gene&cmd=Retrieve&dopt=full_report&list_uids=288
ANKDD1A	FLJ25870	NM_182703	328.881	457.679	374.297	321.179	1.39163	1.13809	0.976582	NM_182703	ankyrin repeat and death domain containing 1A	HG18;NCBI Build 36	transcript	chr15	63001178	63038086	http://www.ncbi.nlm.nih.gov/entrez/query.fcgi?db=gene&cmd=Retrieve&dopt=full_report&list_uids=348094
ANKFN1	FLJ38335	NM_153228	21.651	29.1017	22.537	25.939	1.34413	1.04092	1.19805	NM_153228	ankyrin-repeat and fibronectin type III domain containing 1	HG18;NCBI Build 36	transcript	chr17	51585834	51915006	http://www.ncbi.nlm.nih.gov/entrez/query.fcgi?db=gene&cmd=Retrieve&dopt=full_report&list_uids=162282
ANKFY1	ANKHZN	NM_020740	518.407	412.179	258.429	434.378	0.795089	0.498507	0.83791	NM_020740	ankyrin repeat and FYVE domain containing 1	HG18;NCBI Build 36	transcript	chr17	4044504	4092492	http://www.ncbi.nlm.nih.gov/entrez/query.fcgi?db=gene&cmd=Retrieve&dopt=full_report&list_uids=51479
ANKFY1	ANKHZN	NM_016376	3966.7	2783.42	3137.61	2030.57	0.701697	0.790987	0.511903	NM_016376	ankyrin repeat and FYVE domain containing 1	HG18;NCBI Build 36	transcript	chr17	4013949	4092492	http://www.ncbi.nlm.nih.gov/entrez/query.fcgi?db=gene&cmd=Retrieve&dopt=full_report&list_uids=51479
ANKH	ANK	NM_054027	278.04	319.406	305.849	267.438	1.14878	1.10002	0.961868	NM_054027	ankylosis, progressive homolog (mouse)	HG18;NCBI Build 36	transcript	chr5	14762018	14924876	http://www.ncbi.nlm.nih.gov/entrez/query.fcgi?db=gene&cmd=Retrieve&dopt=full_report&list_uids=56172
ANKHD1	MASK	NM_017978	5006.68	6694.43	6427.89	7585.48	1.3371	1.28386	1.51507	NM_017978	ankyrin repeat and KH domain containing 1	HG18;NCBI Build 36	transcript	chr5	139761612	139832246	http://www.ncbi.nlm.nih.gov/entrez/query.fcgi?db=gene&cmd=Retrieve&dopt=full_report&list_uids=54882
ANKHD1	MASK	NM_017747	8636.18	8779.52	9357.15	9746.41	1.0166	1.08348	1.12856	NM_017747	ankyrin repeat and KH domain containing 1	HG18;NCBI Build 36	transcript	chr5	139761612	139899625	http://www.ncbi.nlm.nih.gov/entrez/query.fcgi?db=gene&cmd=Retrieve&dopt=full_report&list_uids=54882
ANKIB1	DKFZP434A0225	XM_377955	232.773	233.681	196.503	247.166	1.0039	0.844181	1.06183	XM_377955	ankyrin repeat and IBR domain containing 1	HG18;NCBI Build 36	transcript	chr7	91712689	91869314	http://www.ncbi.nlm.nih.gov/entrez/query.fcgi?db=gene&cmd=Retrieve&dopt=full_report&list_uids=54467
ANKK1	PKK2	NM_178510	21.402	20.5549	24.3279	36.444	0.96042	1.13671	1.70283	NM_178510	ankyrin repeat and kinase domain containing 1	HG18;NCBI Build 36	transcript	chr11	112763722	112776350	http://www.ncbi.nlm.nih.gov/entrez/query.fcgi?db=gene&cmd=Retrieve&dopt=full_report&list_uids=255239
ANKMY1	DKFZp686D20155	NM_016552	27.4811	38.2387	37.5163	73.9554	1.39145	1.36517	2.69114	NM_016552	ankyrin repeat and MYND domain containing 1	HG18;NCBI Build 36	transcript	chr2	241067511	241146078	http://www.ncbi.nlm.nih.gov/entrez/query.fcgi?db=gene&cmd=Retrieve&dopt=full_report&list_uids=51281
ANKMY1	DKFZp686D20155	NM_017844	57.0743	132.232	97.077	106.801	2.31684	1.70089	1.87126	NM_017844	ankyrin repeat and MYND domain containing 1	HG18;NCBI Build 36	transcript	chr2	241067511	241146078	http://www.ncbi.nlm.nih.gov/entrez/query.fcgi?db=gene&cmd=Retrieve&dopt=full_report&list_uids=51281
ANKMY2	DKFZP564O043	NM_020319	710.179	835.929	715.929	553.179	1.17707	1.0081	0.778929	NM_020319	ankyrin repeat and MYND domain containing 2	HG18;NCBI Build 36	transcript	chr7	16605936	16651923	http://www.ncbi.nlm.nih.gov/entrez/query.fcgi?db=gene&cmd=Retrieve&dopt=full_report&list_uids=57037
ANKRA2	ANKRA	NM_023039	1736.31	1694.66	2896.02	4335.76	0.976013	1.66792	2.49711	NM_023039	ankyrin repeat, family A (RFXANK-like), 2	HG18;NCBI Build 36	transcript	chr5	72883918	72897254	http://www.ncbi.nlm.nih.gov/entrez/query.fcgi?db=gene&cmd=Retrieve&dopt=full_report&list_uids=57763
ANKRD1	ALRP	NM_014391	12893.5	8263.93	8035.19	8724.86	0.640936	0.623195	0.676685	NM_014391	ankyrin repeat domain 1 (cardiac muscle)	HG18;NCBI Build 36	transcript	chr10	92661836	92671012	http://www.ncbi.nlm.nih.gov/entrez/query.fcgi?db=gene&cmd=Retrieve&dopt=full_report&list_uids=27063
ANKRD10	DKFZp686B07190	NM_017664	5015.43	4789.67	5070.93	5616.72	0.954986	1.01107	1.11989	NM_017664	ankyrin repeat domain 10	HG18;NCBI Build 36	transcript	chr13	110328887	110365417	http://www.ncbi.nlm.nih.gov/entrez/query.fcgi?db=gene&cmd=Retrieve&dopt=full_report&list_uids=55608
ANKRD11	ANCO-1	NM_013275	901.536	1072.33	845.822	946.529	1.18945	0.938201	1.04991	NM_013275	ankyrin repeat domain 11	HG18;NCBI Build 36	transcript	chr16	87861535	88084470	http://www.ncbi.nlm.nih.gov/entrez/query.fcgi?db=gene&cmd=Retrieve&dopt=full_report&list_uids=29123
ANKRD12	ANCO-2	NM_015208	788.502	952.45	800.929	865.679	1.20792	1.01576	1.09788	NM_015208	ankyrin repeat domain 12	HG18;NCBI Build 36	transcript	chr18	9126800	9273757	http://www.ncbi.nlm.nih.gov/entrez/query.fcgi?db=gene&cmd=Retrieve&dopt=full_report&list_uids=23253
ANKRD13	ANKRD13A	NM_033121	15712.9	14075.4	14996.4	14648.2	0.895786	0.954401	0.932237	NM_033121	ankyrin repeat domain 13	HG18;NCBI Build 36	transcript	chr12	108921617	108961620	http://www.ncbi.nlm.nih.gov/entrez/query.fcgi?db=gene&cmd=Retrieve&dopt=full_report&list_uids=88455
ANKRD13B	FLJ25555	NM_152345	469.22	452.429	433.285	520.679	0.964217	0.923416	1.10967	NM_152345	ankyrin repeat domain 13B	HG18;NCBI Build 36	transcript	chr17	24944650	24965905	http://www.ncbi.nlm.nih.gov/entrez/query.fcgi?db=gene&cmd=Retrieve&dopt=full_report&list_uids=124930
ANKRD13C	DKFZP566D1346	NM_030816	1780.18	2129.19	1864.92	1484.18	1.19605	1.0476	0.833725	NM_030816	ankyrin repeat domain 13C	HG18;NCBI Build 36	transcript	chr1	70500128	70592993	http://www.ncbi.nlm.nih.gov/entrez/query.fcgi?db=gene&cmd=Retrieve&dopt=full_report&list_uids=81573
ANKRD13D	MGC50828	NM_207354	3224.03	2681.68	3240.43	3885.94	0.831779	1.00509	1.20531	NM_207354	ankyrin repeat domain 13 family, member D	HG18;NCBI Build 36	transcript	chr11	66813394	66826530	http://www.ncbi.nlm.nih.gov/entrez/query.fcgi?db=gene&cmd=Retrieve&dopt=full_report&list_uids=338692
ANKRD15	DKFZp451G231	NM_015158	2243.1	2891.43	3080.49	1988.68	1.28903	1.37332	0.886577	NM_015158	ankyrin repeat domain 15	HG18;NCBI Build 36	transcript	chr9	494702	736103	http://www.ncbi.nlm.nih.gov/entrez/query.fcgi?db=gene&cmd=Retrieve&dopt=full_report&list_uids=23189
ANKRD16	-	NM_019046	171.136	101.587	106.411	167.91	0.593606	0.621795	0.98115	NM_019046	ankyrin repeat domain 16	HG18;NCBI Build 36	transcript	chr10	5943694	5971352	http://www.ncbi.nlm.nih.gov/entrez/query.fcgi?db=gene&cmd=Retrieve&dopt=full_report&list_uids=54522
ANKRD16	-	NM_001009941	378.722	247.185	288.929	309.429	0.652683	0.762905	0.817035	NM_001009941	ankyrin repeat domain 16	HG18;NCBI Build 36	transcript	chr10	5960057	5971352	http://www.ncbi.nlm.nih.gov/entrez/query.fcgi?db=gene&cmd=Retrieve&dopt=full_report&list_uids=54522
ANKRD16	-	NM_001009942	473.529	509.128	414.531	327.534	1.07518	0.875407	0.691686	NM_001009942	ankyrin repeat domain 16	HG18;NCBI Build 36	transcript	chr10	5960057	5971352	http://www.ncbi.nlm.nih.gov/entrez/query.fcgi?db=gene&cmd=Retrieve&dopt=full_report&list_uids=54522
ANKRD17	FLJ22206	NM_032217	2750.18	2914.18	2893.51	2283.16	1.05963	1.05212	0.830187	NM_032217	ankyrin repeat domain 17	HG18;NCBI Build 36	transcript	chr4	74159365	74343366	http://www.ncbi.nlm.nih.gov/entrez/query.fcgi?db=gene&cmd=Retrieve&dopt=full_report&list_uids=26057
ANKRD19	FLJ36178	NM_001010925	350.566	442.995	325.559	388.098	1.26366	0.928666	1.10706	NM_001010925	ankyrin repeat domain 19	HG18;NCBI Build 36	transcript	chr9	94611713	94640561	http://www.ncbi.nlm.nih.gov/entrez/query.fcgi?db=gene&cmd=Retrieve&dopt=full_report&list_uids=138649
ANKRD2	AARP	NM_020349	113.708	140.931	126.313	102.51	1.23941	1.11085	0.901518	NM_020349	ankyrin repeat domain 2 (stretch responsive muscle)	HG18;NCBI Build 36	transcript	chr10	99322245	99333631	http://www.ncbi.nlm.nih.gov/entrez/query.fcgi?db=gene&cmd=Retrieve&dopt=full_report&list_uids=26287
ANKRD20A1	ANKRD20A	NM_032250	158.843	98.3012	194.679	128.979	0.618859	1.22561	0.811989	NM_032250	ankyrin repeat domain 20 family, member A1	HG18;NCBI Build 36	transcript	chr9	67516580	67559660	http://www.ncbi.nlm.nih.gov/entrez/query.fcgi?db=gene&cmd=Retrieve&dopt=full_report&list_uids=84210
ANKRD20A2	-	NM_001012421	215.929	161.12	189.429	164.796	0.746172	0.877275	0.763194	NM_001012421	ankyrin repeat domain 20 family, member A2	HG18;NCBI Build 36	transcript	chr9	42358298	42401406	http://www.ncbi.nlm.nih.gov/entrez/query.fcgi?db=gene&cmd=Retrieve&dopt=full_report&list_uids=441430
ANKRD20A3	-	NM_001012419	49.5171	46.1547	41.7783	50.8601	0.932096	0.843715	1.02712	NM_001012419	ankyrin repeat domain 20 family, member A3	HG18;NCBI Build 36	transcript	chr9	43079967	43123540	http://www.ncbi.nlm.nih.gov/entrez/query.fcgi?db=gene&cmd=Retrieve&dopt=full_report&list_uids=441425
ANKRD20B	DKFZp686H1631	XM_371535	42.2605	47.4994	46.9183	56.8568	1.12397	1.11022	1.34539	XM_371535	ankyrin repeat domain 20B	HG18;NCBI Build 36	transcript	chr2	94843128	94886917	http://www.ncbi.nlm.nih.gov/entrez/query.fcgi?db=gene&cmd=Retrieve&dopt=full_report&list_uids=389002
ANKRD21	POTE	NM_174981	19.7055	37.1117	27.7572	18.2113	1.88332	1.4086	0.924173	NM_174981	ankyrin repeat domain 21	HG18;NCBI Build 36	transcript	chr21	13904368	13935777	http://www.ncbi.nlm.nih.gov/entrez/query.fcgi?db=gene&cmd=Retrieve&dopt=full_report&list_uids=317754
ANKRD22	MGC22805	NM_144590	20.1665	20.6436	20.829	14.9494	1.02366	1.03285	0.741299	NM_144590	ankyrin repeat domain 22	HG18;NCBI Build 36	transcript	chr10	90572281	90609876	http://www.ncbi.nlm.nih.gov/entrez/query.fcgi?db=gene&cmd=Retrieve&dopt=full_report&list_uids=118932
ANKRD23	DARP	NM_144994	393.524	292.429	300.336	493.179	0.743103	0.763195	1.25324	NM_144994	ankyrin repeat domain 23	HG18;NCBI Build 36	transcript	chr2	96867377	96873485	http://www.ncbi.nlm.nih.gov/entrez/query.fcgi?db=gene&cmd=Retrieve&dopt=full_report&list_uids=200539
ANKRD24	KIAA1981	XM_114000	155.43	134.647	148.323	220.679	0.866292	0.954276	1.4198	XM_114000	ankyrin repeat domain 24	HG18;NCBI Build 36	transcript	chr19	4148997	4175805	http://www.ncbi.nlm.nih.gov/entrez/query.fcgi?db=gene&cmd=Retrieve&dopt=full_report&list_uids=170961
ANKRD25	DKFZp434N161	NM_015493	9842.18	9134.68	9560.6	10083.1	0.928116	0.97139	1.02448	NM_015493	ankyrin repeat domain 25	HG18;NCBI Build 36	transcript	chr19	11135945	11167496	http://www.ncbi.nlm.nih.gov/entrez/query.fcgi?db=gene&cmd=Retrieve&dopt=full_report&list_uids=25959
ANKRD26	bA145E8.1	NM_014915	240.179	371.429	230.072	234.452	1.54647	0.957919	0.976156	NM_014915	ankyrin repeat domain 26	HG18;NCBI Build 36	transcript	chr10	27334444	27429411	http://www.ncbi.nlm.nih.gov/entrez/query.fcgi?db=gene&cmd=Retrieve&dopt=full_report&list_uids=22852
ANKRD27	DKFZP434L0718	NM_032139	2790.24	2977.06	2617.93	2843.09	1.06695	0.938246	1.01894	NM_032139	ankyrin repeat domain 27 (VPS9 domain)	HG18;NCBI Build 36	transcript	chr19	37779754	37857919	http://www.ncbi.nlm.nih.gov/entrez/query.fcgi?db=gene&cmd=Retrieve&dopt=full_report&list_uids=84079
ANKRD28	KIAA0379	NM_015199	715.651	1062.44	958.538	847.444	1.48457	1.33939	1.18416	NM_015199	ankyrin repeat domain 28	HG18;NCBI Build 36	transcript	chr3	15683746	15876057	http://www.ncbi.nlm.nih.gov/entrez/query.fcgi?db=gene&cmd=Retrieve&dopt=full_report&list_uids=23243
ANKRD29	FLJ25053	NM_173505	370.429	307.982	331.929	452.117	0.831419	0.896067	1.22052	NM_173505	ankyrin repeat domain 29	HG18;NCBI Build 36	transcript	chr18	19433974	19496849	http://www.ncbi.nlm.nih.gov/entrez/query.fcgi?db=gene&cmd=Retrieve&dopt=full_report&list_uids=147463
ANKRD30A	NY-BR-1	NM_052997	51.4748	53.5916	62.1991	52.9554	1.04112	1.20834	1.02876	NM_052997	ankyrin repeat domain 30A	HG18;NCBI Build 36	transcript	chr10	37454790	37576820	http://www.ncbi.nlm.nih.gov/entrez/query.fcgi?db=gene&cmd=Retrieve&dopt=full_report&list_uids=91074
ANKRD30B	NY-BR-1.1	NM_001029862	185.423	133.292	179.441	326.246	0.718853	0.967738	1.75947	NM_001029862	ankyrin repeat domain 30B	HG18;NCBI Build 36	transcript	chr18	14738333	14807088	http://www.ncbi.nlm.nih.gov/entrez/query.fcgi?db=gene&cmd=Retrieve&dopt=full_report&list_uids=374860
ANKRD31	FLJ40191	XM_927671	105.742	82.1167	49.0745	82.6095	0.776578	0.464098	0.781239	XM_927671	ankyrin repeat domain 31	HG18;NCBI Build 36	transcript	chr5	74477547	74568453	http://www.ncbi.nlm.nih.gov/entrez/query.fcgi?db=gene&cmd=Retrieve&dopt=full_report&list_uids=256006
ANKRD31	FLJ40191	XM_293911	87.4869	89.4321	71.092	65.8393	1.02223	0.812602	0.752562	XM_293911	ankyrin repeat domain 31	HG18;NCBI Build 36	transcript	chr5	74399882	74470562	http://www.ncbi.nlm.nih.gov/entrez/query.fcgi?db=gene&cmd=Retrieve&dopt=full_report&list_uids=256006
ANKRD32	DKFZp761C121	NM_032290	388.399	430.129	367.679	252.429	1.10744	0.946653	0.649922	NM_032290	ankyrin repeat domain 32	HG18;NCBI Build 36	transcript	chr5	94040329	94057338	http://www.ncbi.nlm.nih.gov/entrez/query.fcgi?db=gene&cmd=Retrieve&dopt=full_report&list_uids=84250
ANKRD33	C12orf7	NM_182608	39.8077	32.013	28.7226	32.5721	0.804191	0.721534	0.818236	NM_182608	ankyrin repeat domain 33	HG18;NCBI Build 36	transcript	chr12	50568010	50571705	http://www.ncbi.nlm.nih.gov/entrez/query.fcgi?db=gene&cmd=Retrieve&dopt=full_report&list_uids=341405
ANKRD34	DKFZp761F202	NM_001039888	97.5092	118.57	99.5537	69.9185	1.21599	1.02097	0.717045	NM_001039888	ankyrin repeat domain 34	HG18;NCBI Build 36	transcript	chr1	144181864	144187004	http://www.ncbi.nlm.nih.gov/entrez/query.fcgi?db=gene&cmd=Retrieve&dopt=full_report&list_uids=284615
ANKRD35	FLJ25124	NM_144698	41.5335	24.1783	27.7572	31.9122	0.58214	0.668309	0.768348	NM_144698	ankyrin repeat domain 35	HG18;NCBI Build 36	transcript	chr1	144260600	144279878	http://www.ncbi.nlm.nih.gov/entrez/query.fcgi?db=gene&cmd=Retrieve&dopt=full_report&list_uids=148741
ANKRD36	UNQ2430	NM_198555	5850.48	6926.63	5577.92	4562.49	1.18394	0.953412	0.779849	NM_198555	ankyrin repeat domain 36	HG18;NCBI Build 36	transcript	chr2	97143015	97233704	http://www.ncbi.nlm.nih.gov/entrez/query.fcgi?db=gene&cmd=Retrieve&dopt=full_report&list_uids=375248
ANKRD37	Lrp2bp	NM_181726	327.161	335.179	316.01	236.179	1.02451	0.965915	0.721905	NM_181726	ankyrin repeat domain 37	HG18;NCBI Build 36	transcript	chr4	186554833	186558384	http://www.ncbi.nlm.nih.gov/entrez/query.fcgi?db=gene&cmd=Retrieve&dopt=full_report&list_uids=353322
ANKRD38	FLJ10884	NM_181712	32.6328	19.363	31.3143	30.935	0.59336	0.959596	0.947973	NM_181712	ankyrin repeat domain 38	HG18;NCBI Build 36	transcript	chr1	62475408	62557671	http://www.ncbi.nlm.nih.gov/entrez/query.fcgi?db=gene&cmd=Retrieve&dopt=full_report&list_uids=163782
ANKRD39	MGC41816	NM_016466	585.689	787.659	613.771	474.763	1.34484	1.04795	0.810606	NM_016466	ankyrin repeat domain 39	HG18;NCBI Build 36	transcript	chr2	96877503	96887475	http://www.ncbi.nlm.nih.gov/entrez/query.fcgi?db=gene&cmd=Retrieve&dopt=full_report&list_uids=51239
ANKRD40	DKFZp451K241	NM_052855	8981.77	8403.93	8659	8326.62	0.935666	0.964064	0.927058	NM_052855	ankyrin repeat domain 40	HG18;NCBI Build 36	transcript	chr17	46127681	46140262	http://www.ncbi.nlm.nih.gov/entrez/query.fcgi?db=gene&cmd=Retrieve&dopt=full_report&list_uids=91369
ANKRD41	FLJ39369	NM_152363	45.1978	37.5503	32.5239	40.8807	0.830799	0.71959	0.904484	NM_152363	ankyrin repeat domain 41	HG18;NCBI Build 36	transcript	chr19	17253680	17259454	http://www.ncbi.nlm.nih.gov/entrez/query.fcgi?db=gene&cmd=Retrieve&dopt=full_report&list_uids=126549
ANKRD42	FLJ37874	NM_182603	1032.51	810.743	918.707	1916.05	0.785219	0.889785	1.85573	NM_182603	ankyrin repeat domain 42	HG18;NCBI Build 36	transcript	chr11	82583198	82637661	http://www.ncbi.nlm.nih.gov/entrez/query.fcgi?db=gene&cmd=Retrieve&dopt=full_report&list_uids=338699
ANKRD43	-	NM_175873	23.433	17.6827	25.2861	18.7104	0.754607	1.07908	0.798464	NM_175873	ankyrin repeat domain 43	HG18;NCBI Build 36	transcript	chr5	132177177	132180377	http://www.ncbi.nlm.nih.gov/entrez/query.fcgi?db=gene&cmd=Retrieve&dopt=full_report&list_uids=134548
ANKRD44	MGC21968	NM_153697	478.663	435.34	417.226	242.57	0.909492	0.871648	0.506766	NM_153697	ankyrin repeat domain 44	HG18;NCBI Build 36	transcript	chr2	197567494	197771007	http://www.ncbi.nlm.nih.gov/entrez/query.fcgi?db=gene&cmd=Retrieve&dopt=full_report&list_uids=91526
ANKRD45	FLJ45235	NM_198493	25.079	23.5038	23.0986	24.1658	0.93719	0.921034	0.963587	NM_198493	ankyrin repeat domain 45	HG18;NCBI Build 36	transcript	chr1	171844097	171905624	http://www.ncbi.nlm.nih.gov/entrez/query.fcgi?db=gene&cmd=Retrieve&dopt=full_report&list_uids=339416
ANKRD46	-	NM_198401	332.679	443.871	351.138	399.929	1.33423	1.05548	1.20215	NM_198401	ankyrin repeat domain 46	HG18;NCBI Build 36	transcript	chr8	101602175	101641188	http://www.ncbi.nlm.nih.gov/entrez/query.fcgi?db=gene&cmd=Retrieve&dopt=full_report&list_uids=157567
ANKRD47	FLJ46061	NM_198471	181.179	179.348	125.189	139.937	0.989892	0.690967	0.772368	NM_198471	ankyrin repeat domain 47	HG18;NCBI Build 36	transcript	chr19	8293468	8314146	http://www.ncbi.nlm.nih.gov/entrez/query.fcgi?db=gene&cmd=Retrieve&dopt=full_report&list_uids=256949
ANKRD49	FGIF	NM_017704	1545.03	1675.68	1737.93	1576.97	1.08456	1.12485	1.02067	NM_017704	ankyrin repeat domain 49	HG18;NCBI Build 36	transcript	chr11	93866800	93872392	http://www.ncbi.nlm.nih.gov/entrez/query.fcgi?db=gene&cmd=Retrieve&dopt=full_report&list_uids=54851
ANKRD5	FLJ21669	NM_022096	249.679	204.543	221.153	166.679	0.819223	0.885749	0.667574	NM_022096	ankyrin repeat domain 5	HG18;NCBI Build 36	transcript	chr20	9963696	9985407	http://www.ncbi.nlm.nih.gov/entrez/query.fcgi?db=gene&cmd=Retrieve&dopt=full_report&list_uids=63926
ANKRD50	KIAA1223	NM_020337	714.929	734.429	785.429	597.929	1.02728	1.09861	0.836347	NM_020337	ankyrin repeat domain 50	HG18;NCBI Build 36	transcript	chr4	125804915	125851382	http://www.ncbi.nlm.nih.gov/entrez/query.fcgi?db=gene&cmd=Retrieve&dopt=full_report&list_uids=57182
ANKRD53	FLJ12056	NM_024933	155.222	89.0137	103.01	143.93	0.57346	0.663627	0.927254	NM_024933	ankyrin repeat domain 53	HG18;NCBI Build 36	transcript	chr2	71059082	71065979	http://www.ncbi.nlm.nih.gov/entrez/query.fcgi?db=gene&cmd=Retrieve&dopt=full_report&list_uids=79998
ANKRD6	-	NM_014942	276.515	350.929	264.429	198.612	1.26911	0.956291	0.718266	NM_014942	ankyrin repeat domain 6	HG18;NCBI Build 36	transcript	chr6	90199650	90397938	http://www.ncbi.nlm.nih.gov/entrez/query.fcgi?db=gene&cmd=Retrieve&dopt=full_report&list_uids=22881
ANKRD7	TSA806	NM_019644	35.9942	43.7626	47.4778	30.1206	1.21582	1.31904	0.836818	NM_019644	ankyrin repeat domain 7	HG18;NCBI Build 36	transcript	chr7	117652194	117669973	http://www.ncbi.nlm.nih.gov/entrez/query.fcgi?db=gene&cmd=Retrieve&dopt=full_report&list_uids=56311
ANKRD9	MGC21990	NM_152326	505.929	465.087	541.86	836.929	0.919272	1.07102	1.65424	NM_152326	ankyrin repeat domain 9	HG18;NCBI Build 36	transcript	chr14	102042950	102045881	http://www.ncbi.nlm.nih.gov/entrez/query.fcgi?db=gene&cmd=Retrieve&dopt=full_report&list_uids=122416
ANKS1A	ANKS1	NM_015245	555.508	695.945	662.127	767.337	1.25281	1.19193	1.38133	NM_015245	ankyrin repeat and sterile alpha motif domain containing 1A	HG18;NCBI Build 36	transcript	chr6	34965018	35167168	http://www.ncbi.nlm.nih.gov/entrez/query.fcgi?db=gene&cmd=Retrieve&dopt=full_report&list_uids=23294
ANKS1B	AIDA	NM_181670	21.6451	21.8289	22.4531	25.939	1.00849	1.03733	1.19838	NM_181670	ankyrin repeat and sterile alpha motif domain containing 1B	HG18;NCBI Build 36	transcript	chr12	97662124	98072603	http://www.ncbi.nlm.nih.gov/entrez/query.fcgi?db=gene&cmd=Retrieve&dopt=full_report&list_uids=56899
ANKS1B	AIDA	NM_152788	24.4583	28.4899	24.4583	25.939	1.16484	1	1.06054	NM_152788	ankyrin repeat and sterile alpha motif domain containing 1B	HG18;NCBI Build 36	transcript	chr12	97653201	98902563	http://www.ncbi.nlm.nih.gov/entrez/query.fcgi?db=gene&cmd=Retrieve&dopt=full_report&list_uids=56899
ANKS1B	AIDA	NM_020140	26.0444	29.3739	41.4937	23.8619	1.12784	1.59319	0.916201	NM_020140	ankyrin repeat and sterile alpha motif domain containing 1B	HG18;NCBI Build 36	transcript	chr12	97653201	98072603	http://www.ncbi.nlm.nih.gov/entrez/query.fcgi?db=gene&cmd=Retrieve&dopt=full_report&list_uids=56899
ANKS3	FLJ32345	NM_133450	147.18	163.664	145.148	192.179	1.112	0.986194	1.30574	NM_133450	ankyrin repeat and sterile alpha motif domain containing 3	HG18;NCBI Build 36	transcript	chr16	4686513	4724164	http://www.ncbi.nlm.nih.gov/entrez/query.fcgi?db=gene&cmd=Retrieve&dopt=full_report&list_uids=124401
ANKS4B	FLJ38819	NM_145865	14.1603	14.3911	13.016	19.6245	1.0163	0.91919	1.38588	NM_145865	ankyrin repeat and sterile alpha motif domain containing 4B	HG18;NCBI Build 36	transcript	chr16	21152516	21171251	http://www.ncbi.nlm.nih.gov/entrez/query.fcgi?db=gene&cmd=Retrieve&dopt=full_report&list_uids=257629
ANKS6	ANKRD14	NM_173551	1986.43	2599.68	2467.68	1977.43	1.30872	1.24227	0.995469	NM_173551	ankyrin repeat and sterile alpha motif domain containing 6	HG18;NCBI Build 36	transcript	chr9	100534111	100598615	http://www.ncbi.nlm.nih.gov/entrez/query.fcgi?db=gene&cmd=Retrieve&dopt=full_report&list_uids=203286
ANKZF1	FLJ10415	NM_018089	1995.97	1696.22	2653.43	2414.68	0.849822	1.3294	1.20978	NM_018089	ankyrin repeat and zinc finger domain containing 1	HG18;NCBI Build 36	transcript	chr2	219802785	219809615	http://www.ncbi.nlm.nih.gov/entrez/query.fcgi?db=gene&cmd=Retrieve&dopt=full_report&list_uids=55139
ANLN	ANILLIN	NM_018685	11629.6	10726.7	11516.7	9185.32	0.922364	0.990294	0.789826	NM_018685	anillin, actin binding protein (scraps homolog, Drosophila)	HG18;NCBI Build 36	transcript	chr7	36395956	36459925	http://www.ncbi.nlm.nih.gov/entrez/query.fcgi?db=gene&cmd=Retrieve&dopt=full_report&list_uids=54443
ANP32A	C15orf1	NM_006305	24694.2	21660.1	21263.2	22587.7	0.877132	0.86106	0.914696	NM_006305	acidic (leucine-rich) nuclear phosphoprotein 32 family, member A	HG18;NCBI Build 36	transcript	chr15	66859258	66900277	http://www.ncbi.nlm.nih.gov/entrez/query.fcgi?db=gene&cmd=Retrieve&dopt=full_report&list_uids=8125
ANP32B	APRIL	NM_006401	25788.8	25907.1	26380.9	24621.2	1.00459	1.02296	0.954725	NM_006401	acidic (leucine-rich) nuclear phosphoprotein 32 family, member B	HG18;NCBI Build 36	transcript	chr9	99785461	99818042	http://www.ncbi.nlm.nih.gov/entrez/query.fcgi?db=gene&cmd=Retrieve&dopt=full_report&list_uids=10541
ANP32C	PP32R1	NM_012403	2039.93	1556.23	2077.93	1922.36	0.762886	1.01863	0.942365	NM_012403	acidic (leucine-rich) nuclear phosphoprotein 32 family, member C	HG18;NCBI Build 36	transcript	chr4	165337608	165338313	http://www.ncbi.nlm.nih.gov/entrez/query.fcgi?db=gene&cmd=Retrieve&dopt=full_report&list_uids=23520
ANP32D	PP32R2	NM_012404	1945.04	1047.68	1884.72	1786.68	0.538641	0.968987	0.918581	NM_012404	acidic (leucine-rich) nuclear phosphoprotein 32 family, member D	HG18;NCBI Build 36	transcript	chr12	47152714	47153110	http://www.ncbi.nlm.nih.gov/entrez/query.fcgi?db=gene&cmd=Retrieve&dopt=full_report&list_uids=23519
ANP32E	LANP-L	NM_030920	2560.68	3164.93	2974.68	2151.18	1.23597	1.16168	0.840081	NM_030920	acidic (leucine-rich) nuclear phosphoprotein 32 family, member E	HG18;NCBI Build 36	transcript	chr1	148457478	148475082	http://www.ncbi.nlm.nih.gov/entrez/query.fcgi?db=gene&cmd=Retrieve&dopt=full_report&list_uids=81611
ANPEP	CD13	NM_001150	1987.07	1569.3	1380.84	1473.44	0.789755	0.694912	0.741517	NM_001150	alanyl (membrane) aminopeptidase (aminopeptidase N, aminopeptidase M, microsomal aminopeptidase, CD13, p150)	HG18;NCBI Build 36	transcript	chr15	88129129	88150938	http://www.ncbi.nlm.nih.gov/entrez/query.fcgi?db=gene&cmd=Retrieve&dopt=full_report&list_uids=290
ANTXR1	ATR	NM_018153	18041.4	19176.9	18383.4	19932.7	1.06294	1.01896	1.10483	NM_018153	anthrax toxin receptor 1	HG18;NCBI Build 36	transcript	chr2	69093992	69226992	http://www.ncbi.nlm.nih.gov/entrez/query.fcgi?db=gene&cmd=Retrieve&dopt=full_report&list_uids=84168
ANTXR1	ATR	NM_053034	886.929	605.429	495.929	971.679	0.682613	0.559153	1.09555	NM_053034	anthrax toxin receptor 1	HG18;NCBI Build 36	transcript	chr2	69093992	69253194	http://www.ncbi.nlm.nih.gov/entrez/query.fcgi?db=gene&cmd=Retrieve&dopt=full_report&list_uids=84168
ANTXR1	ATR	NM_032208	18109.2	19397.7	15446	12877.1	1.07116	0.852936	0.711084	NM_032208	anthrax toxin receptor 1	HG18;NCBI Build 36	transcript	chr2	69093992	69329806	http://www.ncbi.nlm.nih.gov/entrez/query.fcgi?db=gene&cmd=Retrieve&dopt=full_report&list_uids=84168
ANTXR2	CMG-2	NM_058172	13292.9	15360.9	13408.4	11035.2	1.15557	1.00869	0.830154	NM_058172	anthrax toxin receptor 2	HG18;NCBI Build 36	transcript	chr4	81045748	81213277	http://www.ncbi.nlm.nih.gov/entrez/query.fcgi?db=gene&cmd=Retrieve&dopt=full_report&list_uids=118429
ANTXRL	-	XM_927027	15.1294	14.6978	14.7516	19.9369	0.971473	0.975029	1.31776	XM_927027	anthrax toxin receptor-like	HG18;NCBI Build 36	transcript	chr10	47125730	47171443	http://www.ncbi.nlm.nih.gov/entrez/query.fcgi?db=gene&cmd=Retrieve&dopt=full_report&list_uids=195977
ANUBL1	FLJ40185	NM_174890	336.429	465.429	424.679	419.679	1.38344	1.26231	1.24745	NM_174890	AN1, ubiquitin-like, homolog (Xenopus laevis)	HG18;NCBI Build 36	transcript	chr10	45431048	45487802	http://www.ncbi.nlm.nih.gov/entrez/query.fcgi?db=gene&cmd=Retrieve&dopt=full_report&list_uids=93550
ANXA1	ANX1	NM_000700	51783.2	46810.7	45188.4	47121.7	0.903976	0.872647	0.909981	NM_000700	annexin A1	HG18;NCBI Build 36	transcript	chr9	74956600	74975127	http://www.ncbi.nlm.nih.gov/entrez/query.fcgi?db=gene&cmd=Retrieve&dopt=full_report&list_uids=301
ANXA10	ANX14	NM_007193	595.315	669.429	492.429	211.091	1.1245	0.827174	0.354587	NM_007193	annexin A10	HG18;NCBI Build 36	transcript	chr4	169250281	169345468	http://www.ncbi.nlm.nih.gov/entrez/query.fcgi?db=gene&cmd=Retrieve&dopt=full_report&list_uids=11199
ANXA11	ANX11	NM_001157	8904.18	9201.07	9442.43	8941.12	1.03334	1.06045	1.00415	NM_001157	annexin A11	HG18;NCBI Build 36	transcript	chr10	81904859	81955308	http://www.ncbi.nlm.nih.gov/entrez/query.fcgi?db=gene&cmd=Retrieve&dopt=full_report&list_uids=311
ANXA13	ANX13	NM_001003954	33.8468	36.9034	32.5721	51.2907	1.09031	0.962339	1.51538	NM_001003954	annexin A13	HG18;NCBI Build 36	transcript	chr8	124762214	124818828	http://www.ncbi.nlm.nih.gov/entrez/query.fcgi?db=gene&cmd=Retrieve&dopt=full_report&list_uids=312
ANXA13	ANX13	NM_004306	19.1067	20.324	21.5323	19.3404	1.06371	1.12695	1.01223	NM_004306	annexin A13	HG18;NCBI Build 36	transcript	chr8	124762214	124818828	http://www.ncbi.nlm.nih.gov/entrez/query.fcgi?db=gene&cmd=Retrieve&dopt=full_report&list_uids=312
ANXA2	ANX2	NM_001002857	51508.8	63506.9	48807.8	45666.4	1.23293	0.947562	0.886574	NM_001002857	annexin A2	HG18;NCBI Build 36	transcript	chr15	58426641	58477477	http://www.ncbi.nlm.nih.gov/entrez/query.fcgi?db=gene&cmd=Retrieve&dopt=full_report&list_uids=302
ANXA3	ANX3	NM_005139	8004.37	9469.34	7202.02	9349.2	1.18302	0.899761	1.16801	NM_005139	annexin A3	HG18;NCBI Build 36	transcript	chr4	79694613	79752463	http://www.ncbi.nlm.nih.gov/entrez/query.fcgi?db=gene&cmd=Retrieve&dopt=full_report&list_uids=306
ANXA4	ANX4	NM_001153	3658.68	4203.77	4145.07	3645.68	1.14898	1.13294	0.996447	NM_001153	annexin A4	HG18;NCBI Build 36	transcript	chr2	69862154	69907095	http://www.ncbi.nlm.nih.gov/entrez/query.fcgi?db=gene&cmd=Retrieve&dopt=full_report&list_uids=307
ANXA5	ANX5	NM_001154	55821.7	57535.8	55064.7	62081.7	1.03071	0.986438	1.11214	NM_001154	annexin A5	HG18;NCBI Build 36	transcript	chr4	122808597	122837626	http://www.ncbi.nlm.nih.gov/entrez/query.fcgi?db=gene&cmd=Retrieve&dopt=full_report&list_uids=308
ANXA6	ANX6	NM_001155	28036.9	29938.6	34044.7	25859.4	1.06783	1.21428	0.922337	NM_001155	annexin A6	HG18;NCBI Build 36	transcript	chr5	150460460	150517560	http://www.ncbi.nlm.nih.gov/entrez/query.fcgi?db=gene&cmd=Retrieve&dopt=full_report&list_uids=309
ANXA7	ANX7	NM_001156	28966.2	22599.2	26763.9	23893.7	0.780192	0.923972	0.824882	NM_001156	annexin A7	HG18;NCBI Build 36	transcript	chr10	74805209	74843831	http://www.ncbi.nlm.nih.gov/entrez/query.fcgi?db=gene&cmd=Retrieve&dopt=full_report&list_uids=310
ANXA8	ANX8	NM_001630	30258.7	21111.1	20431.2	27421.1	0.697689	0.675217	0.906223	NM_001630	annexin A8	HG18;NCBI Build 36	transcript	chr10	47217012	47233044	http://www.ncbi.nlm.nih.gov/entrez/query.fcgi?db=gene&cmd=Retrieve&dopt=full_report&list_uids=244
ANXA9	ANX31	NM_003568	222.988	205.429	206.401	132.684	0.921256	0.925616	0.595026	NM_003568	annexin A9	HG18;NCBI Build 36	transcript	chr1	149221177	149234734	http://www.ncbi.nlm.nih.gov/entrez/query.fcgi?db=gene&cmd=Retrieve&dopt=full_report&list_uids=8416
AOAH	-	NM_001637	28.3461	22.8145	33.0404	23.3581	0.804855	1.16561	0.824032	NM_001637	acyloxyacyl hydrolase (neutrophil)	HG18;NCBI Build 36	transcript	chr7	36519133	36730550	http://www.ncbi.nlm.nih.gov/entrez/query.fcgi?db=gene&cmd=Retrieve&dopt=full_report&list_uids=313
AOC2	DAO2	NM_001158	32.3934	31.4638	30.2597	55.8654	0.971303	0.934132	1.72459	NM_001158	amine oxidase, copper containing 2 (retina-specific)	HG18;NCBI Build 36	transcript	chr17	38250134	38256250	http://www.ncbi.nlm.nih.gov/entrez/query.fcgi?db=gene&cmd=Retrieve&dopt=full_report&list_uids=314
AOC2	DAO2	NM_009590	70.2014	117.95	89.1821	113.708	1.68016	1.27037	1.61974	NM_009590	amine oxidase, copper containing 2 (retina-specific)	HG18;NCBI Build 36	transcript	chr17	38250134	38256250	http://www.ncbi.nlm.nih.gov/entrez/query.fcgi?db=gene&cmd=Retrieve&dopt=full_report&list_uids=314
AOC3	HPAO	NM_003734	42.9006	50.3737	41.4937	56.7163	1.1742	0.967206	1.32204	NM_003734	amine oxidase, copper containing 3 (vascular adhesion protein 1)	HG18;NCBI Build 36	transcript	chr17	38256726	38263667	http://www.ncbi.nlm.nih.gov/entrez/query.fcgi?db=gene&cmd=Retrieve&dopt=full_report&list_uids=8639
AOF1	C6orf193	NM_153042	676.45	947.628	825.352	1039.4	1.40088	1.22012	1.53655	NM_153042	amine oxidase (flavin containing) domain 1	HG18;NCBI Build 36	transcript	chr6	18263661	18332063	http://www.ncbi.nlm.nih.gov/entrez/query.fcgi?db=gene&cmd=Retrieve&dopt=full_report&list_uids=221656
AOF2	BHC110	NM_015013	13004.7	13244.4	13251.6	12622.6	1.01844	1.01899	0.970619	NM_015013	amine oxidase (flavin containing) domain 2	HG18;NCBI Build 36	transcript	chr1	23218532	23282771	http://www.ncbi.nlm.nih.gov/entrez/query.fcgi?db=gene&cmd=Retrieve&dopt=full_report&list_uids=23028
AOX1	AO	NM_001159	7055.53	6367.98	6361.7	6583.13	0.902552	0.901661	0.933046	NM_001159	aldehyde oxidase 1	HG18;NCBI Build 36	transcript	chr2	201158975	201244463	http://www.ncbi.nlm.nih.gov/entrez/query.fcgi?db=gene&cmd=Retrieve&dopt=full_report&list_uids=316
AP1B1	ADTB1	NM_001127	1792.49	1692.4	2026.12	2073.69	0.944157	1.13034	1.15687	NM_001127	adaptor-related protein complex 1, beta 1 subunit	HG18;NCBI Build 36	transcript	chr22	28053668	28114569	http://www.ncbi.nlm.nih.gov/entrez/query.fcgi?db=gene&cmd=Retrieve&dopt=full_report&list_uids=162
AP1G1	ADTG	NM_001030007	5934.71	6397.47	5040.4	5864.56	1.07798	0.849309	0.988179	NM_001030007	adaptor-related protein complex 1, gamma 1 subunit	HG18;NCBI Build 36	transcript	chr16	70320403	70400477	http://www.ncbi.nlm.nih.gov/entrez/query.fcgi?db=gene&cmd=Retrieve&dopt=full_report&list_uids=164
AP1G2	G2AD	NM_003917	776.726	996.066	1085.84	1140.57	1.28239	1.39797	1.46843	NM_003917	adaptor-related protein complex 1, gamma 2 subunit	HG18;NCBI Build 36	transcript	chr14	23098616	23107119	http://www.ncbi.nlm.nih.gov/entrez/query.fcgi?db=gene&cmd=Retrieve&dopt=full_report&list_uids=8906
AP1GBP1	MGC104959	NM_007247	1646.82	1610.13	1642.36	1934.97	0.977722	0.997289	1.17497	NM_007247	AP1 gamma subunit binding protein 1	HG18;NCBI Build 36	transcript	chr17	32952045	33043559	http://www.ncbi.nlm.nih.gov/entrez/query.fcgi?db=gene&cmd=Retrieve&dopt=full_report&list_uids=11276
AP1M1	AP47	NM_032493	13036.1	10974.6	13074.6	12765.6	0.841867	1.00295	0.979252	NM_032493	adaptor-related protein complex 1, mu 1 subunit	HG18;NCBI Build 36	transcript	chr19	16169730	16207151	http://www.ncbi.nlm.nih.gov/entrez/query.fcgi?db=gene&cmd=Retrieve&dopt=full_report&list_uids=8907
AP1M2	HSMU1B	NM_005498	1149.64	1150.36	1323.88	1397.27	1.00063	1.15156	1.2154	NM_005498	adaptor-related protein complex 1, mu 2 subunit	HG18;NCBI Build 36	transcript	chr19	10544346	10558991	http://www.ncbi.nlm.nih.gov/entrez/query.fcgi?db=gene&cmd=Retrieve&dopt=full_report&list_uids=10053
AP1S1	AP19	NM_001283	2579.39	2606.12	2463.93	2399.23	1.01036	0.955237	0.930154	NM_001283	adaptor-related protein complex 1, sigma 1 subunit	HG18;NCBI Build 36	transcript	chr7	100584486	100590675	http://www.ncbi.nlm.nih.gov/entrez/query.fcgi?db=gene&cmd=Retrieve&dopt=full_report&list_uids=1174
AP1S1	AP19	NM_057089	2520.29	2909.93	2918.44	2279.18	1.1546	1.15798	0.904333	NM_057089	adaptor-related protein complex 1, sigma 1 subunit	HG18;NCBI Build 36	transcript	chr7	100584486	100591277	http://www.ncbi.nlm.nih.gov/entrez/query.fcgi?db=gene&cmd=Retrieve&dopt=full_report&list_uids=1174
AP1S2	DC22	NM_003916	2617.46	3071.68	2831.18	1854.28	1.17353	1.08165	0.708428	NM_003916	adaptor-related protein complex 1, sigma 2 subunit	HG18;NCBI Build 36	transcript	chrX	15753849	15783021	http://www.ncbi.nlm.nih.gov/entrez/query.fcgi?db=gene&cmd=Retrieve&dopt=full_report&list_uids=8905
AP1S3	-	NM_178814	1863.93	1750.43	1782.6	1623.38	0.939107	0.956366	0.870944	NM_178814	adaptor-related protein complex 1, sigma 3 subunit	HG18;NCBI Build 36	transcript	chr2	224329949	224410507	http://www.ncbi.nlm.nih.gov/entrez/query.fcgi?db=gene&cmd=Retrieve&dopt=full_report&list_uids=130340
AP1S3	-	NM_001039569	292.679	247.176	216.929	254.429	0.844528	0.741184	0.869311	NM_001039569	adaptor-related protein complex 1, sigma 3 subunit	HG18;NCBI Build 36	transcript	chr2	224328291	224410563	http://www.ncbi.nlm.nih.gov/entrez/query.fcgi?db=gene&cmd=Retrieve&dopt=full_report&list_uids=130340
AP2A1	ADTAA	NM_014203	2150.75	2165.41	2525.64	2447.41	1.00681	1.1743	1.13793	NM_014203	adaptor-related protein complex 2, alpha 1 subunit	HG18;NCBI Build 36	transcript	chr19	54961991	55002181	http://www.ncbi.nlm.nih.gov/entrez/query.fcgi?db=gene&cmd=Retrieve&dopt=full_report&list_uids=160
AP2A1	ADTAA	NM_130787	2036.93	1960.29	2287.31	2235.43	0.962377	1.12292	1.09745	NM_130787	adaptor-related protein complex 2, alpha 1 subunit	HG18;NCBI Build 36	transcript	chr19	54961991	55002181	http://www.ncbi.nlm.nih.gov/entrez/query.fcgi?db=gene&cmd=Retrieve&dopt=full_report&list_uids=160
AP2A2	ADTAB	NM_012305	488.582	425.41	502.332	287.19	0.870703	1.02814	0.587802	NM_012305	adaptor-related protein complex 2, alpha 2 subunit	HG18;NCBI Build 36	transcript	chr11	915840	1002240	http://www.ncbi.nlm.nih.gov/entrez/query.fcgi?db=gene&cmd=Retrieve&dopt=full_report&list_uids=161
AP2B1	ADTB2	NM_001030006	28910.7	27432.9	30442.4	33172.3	0.948885	1.05298	1.14741	NM_001030006	adaptor-related protein complex 2, beta 1 subunit	HG18;NCBI Build 36	transcript	chr17	30938394	31077549	http://www.ncbi.nlm.nih.gov/entrez/query.fcgi?db=gene&cmd=Retrieve&dopt=full_report&list_uids=163
AP2M1	AP50	NM_001025205	35640.4	39483.4	40265.9	39509.7	1.10783	1.12978	1.10857	NM_001025205	adaptor-related protein complex 2, mu 1 subunit	HG18;NCBI Build 36	transcript	chr3	185375327	185384573	http://www.ncbi.nlm.nih.gov/entrez/query.fcgi?db=gene&cmd=Retrieve&dopt=full_report&list_uids=1173
AP2M1	AP50	NM_004068	35663.7	33356.6	33457.7	38422.4	0.935311	0.938144	1.07735	NM_004068	adaptor-related protein complex 2, mu 1 subunit	HG18;NCBI Build 36	transcript	chr3	185375327	185384573	http://www.ncbi.nlm.nih.gov/entrez/query.fcgi?db=gene&cmd=Retrieve&dopt=full_report&list_uids=1173
AP2S1	AP17	NM_004069	3419.97	4035.8	3611.18	3526.68	1.18007	1.05591	1.0312	NM_004069	adaptor-related protein complex 2, sigma 1 subunit	HG18;NCBI Build 36	transcript	chr19	52033262	52046043	http://www.ncbi.nlm.nih.gov/entrez/query.fcgi?db=gene&cmd=Retrieve&dopt=full_report&list_uids=1175
AP2S1	AP17	NM_021575	3466.36	4173.75	4031.77	2865.38	1.20407	1.16311	0.826625	NM_021575	adaptor-related protein complex 2, sigma 1 subunit	HG18;NCBI Build 36	transcript	chr19	52033262	52046043	http://www.ncbi.nlm.nih.gov/entrez/query.fcgi?db=gene&cmd=Retrieve&dopt=full_report&list_uids=1175
AP3B1	ADTB3	NM_003664	10624	12703	11790.8	11241.5	1.19569	1.10982	1.05812	NM_003664	adaptor-related protein complex 3, beta 1 subunit	HG18;NCBI Build 36	transcript	chr5	77333905	77626284	http://www.ncbi.nlm.nih.gov/entrez/query.fcgi?db=gene&cmd=Retrieve&dopt=full_report&list_uids=8546
AP3B2	DKFZp686D17136	NM_004644	253.718	167.794	207.929	367.679	0.66134	0.819528	1.44916	NM_004644	adaptor-related protein complex 3, beta 2 subunit	HG18;NCBI Build 36	transcript	chr15	81125087	81175689	http://www.ncbi.nlm.nih.gov/entrez/query.fcgi?db=gene&cmd=Retrieve&dopt=full_report&list_uids=8120
AP3D1	ADTD	NM_003938	1998.56	1984.75	2129.5	1862.24	0.993091	1.06552	0.93179	NM_003938	adaptor-related protein complex 3, delta 1 subunit	HG18;NCBI Build 36	transcript	chr19	2051986	2102554	http://www.ncbi.nlm.nih.gov/entrez/query.fcgi?db=gene&cmd=Retrieve&dopt=full_report&list_uids=8943
AP3M1	MGC22164	NM_012095	4722.68	4844.93	4706.93	4181.68	1.02589	0.996665	0.885446	NM_012095	adaptor-related protein complex 3, mu 1 subunit	HG18;NCBI Build 36	transcript	chr10	75551521	75580793	http://www.ncbi.nlm.nih.gov/entrez/query.fcgi?db=gene&cmd=Retrieve&dopt=full_report&list_uids=26985
AP3M2	AP47B	NM_006803	307.632	412.179	417.237	272.679	1.33984	1.35628	0.88638	NM_006803	adaptor-related protein complex 3, mu 2 subunit	HG18;NCBI Build 36	transcript	chr8	42129760	42147858	http://www.ncbi.nlm.nih.gov/entrez/query.fcgi?db=gene&cmd=Retrieve&dopt=full_report&list_uids=10947
AP3S1	CLAPS3	NM_001002924	58.2374	77.6825	62.1991	59.064	1.33389	1.06803	1.01419	NM_001002924	adaptor-related protein complex 3, sigma 1 subunit	HG18;NCBI Build 36	transcript	chr5	115205517	115277677	http://www.ncbi.nlm.nih.gov/entrez/query.fcgi?db=gene&cmd=Retrieve&dopt=full_report&list_uids=1176
AP3S1	CLAPS3	NM_001284	16621.2	18643.7	15147.4	16815.5	1.12168	0.911333	1.01169	NM_001284	adaptor-related protein complex 3, sigma 1 subunit	HG18;NCBI Build 36	transcript	chr5	115205517	115277677	http://www.ncbi.nlm.nih.gov/entrez/query.fcgi?db=gene&cmd=Retrieve&dopt=full_report&list_uids=1176
AP3S2	AP3S3	NM_005829	1988.51	1816.93	1840.93	1732.16	0.913716	0.925785	0.871084	NM_005829	adaptor-related protein complex 3, sigma 2 subunit	HG18;NCBI Build 36	transcript	chr15	88177791	88238206	http://www.ncbi.nlm.nih.gov/entrez/query.fcgi?db=gene&cmd=Retrieve&dopt=full_report&list_uids=10239
AP4B1	BETA-4	NM_006594	3079.75	2657.93	3463.18	4035.97	0.863035	1.1245	1.31049	NM_006594	adaptor-related protein complex 4, beta 1 subunit	HG18;NCBI Build 36	transcript	chr1	114239200	114249215	http://www.ncbi.nlm.nih.gov/entrez/query.fcgi?db=gene&cmd=Retrieve&dopt=full_report&list_uids=10717
AP4E1	DKFZp686L12167	NM_007347	2089.18	1968.68	1902.18	1600.93	0.942322	0.910491	0.766296	NM_007347	adaptor-related protein complex 4, epsilon 1 subunit	HG18;NCBI Build 36	transcript	chr15	48988237	49085389	http://www.ncbi.nlm.nih.gov/entrez/query.fcgi?db=gene&cmd=Retrieve&dopt=full_report&list_uids=23431
AP4M1	MU-4	NM_004722	597.446	597.057	622.117	506.171	0.999348	1.04129	0.847224	NM_004722	adaptor-related protein complex 4, mu 1 subunit	HG18;NCBI Build 36	transcript	chr7	99537115	99542738	http://www.ncbi.nlm.nih.gov/entrez/query.fcgi?db=gene&cmd=Retrieve&dopt=full_report&list_uids=9179
AP4S1	AP47B	NM_007077	206.971	239.736	210.017	225.36	1.15831	1.01472	1.08885	NM_007077	adaptor-related protein complex 4, sigma 1 subunit	HG18;NCBI Build 36	transcript	chr14	30564643	30624759	http://www.ncbi.nlm.nih.gov/entrez/query.fcgi?db=gene&cmd=Retrieve&dopt=full_report&list_uids=11154
APAF1	CED4	NM_001160	1297.18	1317.94	1422.18	717.263	1.016	1.09636	0.552941	NM_001160	apoptotic peptidase activating factor	HG18;NCBI Build 36	transcript	chr12	97563208	97653342	http://www.ncbi.nlm.nih.gov/entrez/query.fcgi?db=gene&cmd=Retrieve&dopt=full_report&list_uids=317
APBA1	D9S411E	NM_001163	176.929	220.429	169.589	128.256	1.24586	0.958515	0.7249	NM_001163	amyloid beta (A4) precursor protein-binding, family A, member 1 (X11)	HG18;NCBI Build 36	transcript	chr9	71235021	71477042	http://www.ncbi.nlm.nih.gov/entrez/query.fcgi?db=gene&cmd=Retrieve&dopt=full_report&list_uids=320
APBA2	D15S1518E	NM_005503	4446.43	5341.43	4172.86	5026.71	1.20129	0.938474	1.13051	NM_005503	amyloid beta (A4) precursor protein-binding, family A, member 2 (X11-like)	HG18;NCBI Build 36	transcript	chr15	27001144	27197807	http://www.ncbi.nlm.nih.gov/entrez/query.fcgi?db=gene&cmd=Retrieve&dopt=full_report&list_uids=321
APBA2BP	EFCBP3	NM_031232	101.355	112.066	106.996	251.93	1.10567	1.05565	2.48561	NM_031232	amyloid beta (A4) precursor protein-binding, family A, member 2 binding protein	HG18;NCBI Build 36	transcript	chr20	31708553	31725923	http://www.ncbi.nlm.nih.gov/entrez/query.fcgi?db=gene&cmd=Retrieve&dopt=full_report&list_uids=63941
APBA2BP	EFCBP3	NM_031231	185.541	206.429	155.43	241.646	1.11258	0.837712	1.30239	NM_031231	amyloid beta (A4) precursor protein-binding, family A, member 2 binding protein	HG18;NCBI Build 36	transcript	chr20	31708553	31725923	http://www.ncbi.nlm.nih.gov/entrez/query.fcgi?db=gene&cmd=Retrieve&dopt=full_report&list_uids=63941
APBA3	MGC:15815	NM_004886	108.975	120.445	104.287	100.527	1.10525	0.956977	0.92248	NM_004886	amyloid beta (A4) precursor protein-binding, family A, member 3 (X11-like 2)	HG18;NCBI Build 36	transcript	chr19	3701770	3712673	http://www.ncbi.nlm.nih.gov/entrez/query.fcgi?db=gene&cmd=Retrieve&dopt=full_report&list_uids=9546
APBB1	FE65	NM_145689	7767.69	8889.83	8659.69	6058.83	1.14446	1.11484	0.780005	NM_145689	amyloid beta (A4) precursor protein-binding, family B, member 1 (Fe65)	HG18;NCBI Build 36	transcript	chr11	6372930	6397220	http://www.ncbi.nlm.nih.gov/entrez/query.fcgi?db=gene&cmd=Retrieve&dopt=full_report&list_uids=322
APBB1	FE65	NM_001164	9418.25	8501.43	8637.18	5211.75	0.902655	0.917068	0.553367	NM_001164	amyloid beta (A4) precursor protein-binding, family B, member 1 (Fe65)	HG18;NCBI Build 36	transcript	chr11	6372930	6396876	http://www.ncbi.nlm.nih.gov/entrez/query.fcgi?db=gene&cmd=Retrieve&dopt=full_report&list_uids=322
APBB1IP	INAG1	NM_019043	2361.43	2086.93	1809.24	1982.2	0.883757	0.766163	0.839409	NM_019043	amyloid beta (A4) precursor protein-binding, family B, member 1 interacting protein	HG18;NCBI Build 36	transcript	chr10	26767271	26896738	http://www.ncbi.nlm.nih.gov/entrez/query.fcgi?db=gene&cmd=Retrieve&dopt=full_report&list_uids=54518
APBB2	FE65L	NM_173075	16149.7	16681.2	15919.7	16190.3	1.03291	0.98576	1.00251	NM_173075	amyloid beta (A4) precursor protein-binding, family B, member 2 (Fe65-like)	HG18;NCBI Build 36	transcript	chr4	40510995	40911245	http://www.ncbi.nlm.nih.gov/entrez/query.fcgi?db=gene&cmd=Retrieve&dopt=full_report&list_uids=323
APBB3	FE65L2	NM_133175	744.929	743.305	1061.68	1154.93	0.997819	1.42521	1.55039	NM_133175	amyloid beta (A4) precursor protein-binding, family B, member 3	HG18;NCBI Build 36	transcript	chr5	139918036	139924373	http://www.ncbi.nlm.nih.gov/entrez/query.fcgi?db=gene&cmd=Retrieve&dopt=full_report&list_uids=10307
APBB3	FE65L2	NM_133172	598.861	428.616	655.179	684.179	0.715718	1.09404	1.14247	NM_133172	amyloid beta (A4) precursor protein-binding, family B, member 3	HG18;NCBI Build 36	transcript	chr5	139918036	139924373	http://www.ncbi.nlm.nih.gov/entrez/query.fcgi?db=gene&cmd=Retrieve&dopt=full_report&list_uids=10307
APBB3	FE65L2	NM_133176	962.929	876.429	984.179	1008.68	0.91017	1.02207	1.04751	NM_133176	amyloid beta (A4) precursor protein-binding, family B, member 3	HG18;NCBI Build 36	transcript	chr5	139918036	139924373	http://www.ncbi.nlm.nih.gov/entrez/query.fcgi?db=gene&cmd=Retrieve&dopt=full_report&list_uids=10307
APBB3	FE65L2	NM_006051	529.429	589.929	595.052	468.022	1.11427	1.12395	0.884012	NM_006051	amyloid beta (A4) precursor protein-binding, family B, member 3	HG18;NCBI Build 36	transcript	chr5	139918036	139924373	http://www.ncbi.nlm.nih.gov/entrez/query.fcgi?db=gene&cmd=Retrieve&dopt=full_report&list_uids=10307
APC	DP2	NM_000038	200.356	229.033	159.694	126.245	1.14313	0.797052	0.630102	NM_000038	adenomatosis polyposis coli	HG18;NCBI Build 36	transcript	chr5	112101482	112209835	http://www.ncbi.nlm.nih.gov/entrez/query.fcgi?db=gene&cmd=Retrieve&dopt=full_report&list_uids=324
APC2	APCL	NM_005883	34.173	25.0843	27.8883	26.9625	0.734039	0.816092	0.789	NM_005883	adenomatosis polyposis coli 2	HG18;NCBI Build 36	transcript	chr19	1401147	1424243	http://www.ncbi.nlm.nih.gov/entrez/query.fcgi?db=gene&cmd=Retrieve&dopt=full_report&list_uids=10297
APCDD1	B7323	NM_153000	42.355	39.6778	33.2533	33.2533	0.936791	0.785109	0.785109	NM_153000	adenomatosis polyposis coli down-regulated 1	HG18;NCBI Build 36	transcript	chr18	10444624	10478694	http://www.ncbi.nlm.nih.gov/entrez/query.fcgi?db=gene&cmd=Retrieve&dopt=full_report&list_uids=147495
APCS	MGC88159	NM_001639	18.6256	20.2814	17.9441	17.1257	1.0889	0.963411	0.919471	NM_001639	amyloid P component, serum	HG18;NCBI Build 36	transcript	chr1	157824239	157825285	http://www.ncbi.nlm.nih.gov/entrez/query.fcgi?db=gene&cmd=Retrieve&dopt=full_report&list_uids=325
APEG1	KIAA1297	NM_005876	1309.39	1036.43	1398.43	1737.6	0.791538	1.068	1.32703	NM_005876	aortic preferentially expressed gene 1	HG18;NCBI Build 36	transcript	chr2	220016639	220039828	http://www.ncbi.nlm.nih.gov/entrez/query.fcgi?db=gene&cmd=Retrieve&dopt=full_report&list_uids=10290
APEH	ACPH	NM_001640	3628.43	3778.24	4119.59	4054.56	1.04129	1.13536	1.11744	NM_001640	N-acylaminoacyl-peptide hydrolase	HG18;NCBI Build 36	transcript	chr3	49686438	49695938	http://www.ncbi.nlm.nih.gov/entrez/query.fcgi?db=gene&cmd=Retrieve&dopt=full_report&list_uids=327
APEX1	APE	NM_080648	20341.1	15400.6	17223.4	19423.6	0.75712	0.84673	0.954897	NM_080648	APEX nuclease (multifunctional DNA repair enzyme) 1	HG18;NCBI Build 36	transcript	chr14	19993129	19995766	http://www.ncbi.nlm.nih.gov/entrez/query.fcgi?db=gene&cmd=Retrieve&dopt=full_report&list_uids=328
APEX1	APE	NM_080649	15777.5	18353.4	15044.9	12700.9	1.16326	0.953565	0.805	NM_080649	APEX nuclease (multifunctional DNA repair enzyme) 1	HG18;NCBI Build 36	transcript	chr14	19993129	19995766	http://www.ncbi.nlm.nih.gov/entrez/query.fcgi?db=gene&cmd=Retrieve&dopt=full_report&list_uids=328
APEX1	APE	NM_001641	20118.2	16818.5	20845.7	15215.9	0.835987	1.03616	0.756327	NM_001641	APEX nuclease (multifunctional DNA repair enzyme) 1	HG18;NCBI Build 36	transcript	chr14	19993129	19995766	http://www.ncbi.nlm.nih.gov/entrez/query.fcgi?db=gene&cmd=Retrieve&dopt=full_report&list_uids=328
APEX2	APE2	NM_014481	1916.14	1730.33	1240.17	1555.76	0.903029	0.647219	0.811922	NM_014481	APEX nuclease (apurinic/apyrimidinic endonuclease) 2	HG18;NCBI Build 36	transcript	chrX	55043504	55050937	http://www.ncbi.nlm.nih.gov/entrez/query.fcgi?db=gene&cmd=Retrieve&dopt=full_report&list_uids=27301
APH1A	6530402N02Rik	NM_016022	6114.05	5471.89	6192.7	5674.01	0.894969	1.01286	0.928028	NM_016022	anterior pharynx defective 1 homolog A (C. elegans)	HG18;NCBI Build 36	transcript	chr1	148504427	148507935	http://www.ncbi.nlm.nih.gov/entrez/query.fcgi?db=gene&cmd=Retrieve&dopt=full_report&list_uids=51107
APH1B	APH-1B	NM_031301	1256.73	1194.06	1034.45	1460.46	0.950136	0.82313	1.16212	NM_031301	anterior pharynx defective 1 homolog B (C. elegans)	HG18;NCBI Build 36	transcript	chr15	61356843	61385166	http://www.ncbi.nlm.nih.gov/entrez/query.fcgi?db=gene&cmd=Retrieve&dopt=full_report&list_uids=83464
API5	AAC-11	NM_006595	13221.9	16126	15424.2	12303.7	1.21964	1.16657	0.930551	NM_006595	apoptosis inhibitor 5	HG18;NCBI Build 36	transcript	chr11	43290108	43322655	http://www.ncbi.nlm.nih.gov/entrez/query.fcgi?db=gene&cmd=Retrieve&dopt=full_report&list_uids=8539
APIN	FLJ20513	NM_017855	18.4176	16.217	14.7524	15.7835	0.880516	0.800995	0.856979	NM_017855	APin protein	HG18;NCBI Build 36	transcript	chr4	71098885	71104875	http://www.ncbi.nlm.nih.gov/entrez/query.fcgi?db=gene&cmd=Retrieve&dopt=full_report&list_uids=54959
APIP	APIP2	NM_015957	6617.68	6815.81	6196.75	6256.68	1.02994	0.936393	0.945449	NM_015957	APAF1 interacting protein	HG18;NCBI Build 36	transcript	chr11	34860420	34894484	http://www.ncbi.nlm.nih.gov/entrez/query.fcgi?db=gene&cmd=Retrieve&dopt=full_report&list_uids=51074
APITD1	MGC32686	NM_199295	2604.71	2698.18	2032.93	2275.37	1.03588	0.780481	0.873558	NM_199295	apoptosis-inducing, TAF9-like domain 1	HG18;NCBI Build 36	transcript	chr1	10413386	10425452	http://www.ncbi.nlm.nih.gov/entrez/query.fcgi?db=gene&cmd=Retrieve&dopt=full_report&list_uids=378708
APITD1	MGC32686	NM_198544	29.6063	30.269	22.9042	22.1757	1.02238	0.773626	0.74902	NM_198544	apoptosis-inducing, TAF9-like domain 1	HG18;NCBI Build 36	transcript	chr1	10412745	10434797	http://www.ncbi.nlm.nih.gov/entrez/query.fcgi?db=gene&cmd=Retrieve&dopt=full_report&list_uids=378708
APITD1	MGC32686	NM_199294	22.2557	17.2399	18.7082	16.5054	0.774629	0.840603	0.741626	NM_199294	apoptosis-inducing, TAF9-like domain 1	HG18;NCBI Build 36	transcript	chr1	10412745	10425452	http://www.ncbi.nlm.nih.gov/entrez/query.fcgi?db=gene&cmd=Retrieve&dopt=full_report&list_uids=378708
APLN	XNPEP2	NM_017413	279.679	348.679	168.679	67.9748	1.24671	0.603117	0.243046	NM_017413	apelin, AGTRL1 ligand	HG18;NCBI Build 36	transcript	chrX	128607005	128616595	http://www.ncbi.nlm.nih.gov/entrez/query.fcgi?db=gene&cmd=Retrieve&dopt=full_report&list_uids=8862
APLP1	APLP	NM_001024807	3920.38	3739.67	4097.7	5624.67	0.953906	1.04523	1.43473	NM_001024807	amyloid beta (A4) precursor-like protein 1	HG18;NCBI Build 36	transcript	chr19	41051240	41062539	http://www.ncbi.nlm.nih.gov/entrez/query.fcgi?db=gene&cmd=Retrieve&dopt=full_report&list_uids=333
APLP2	APPH	NM_001642	41278.3	58410.8	57135.2	44942.9	1.41505	1.38415	1.08878	NM_001642	amyloid beta (A4) precursor-like protein 2	HG18;NCBI Build 36	transcript	chr11	129445010	129519910	http://www.ncbi.nlm.nih.gov/entrez/query.fcgi?db=gene&cmd=Retrieve&dopt=full_report&list_uids=334
APOA1	MGC117399	NM_000039	24.672	23.8359	24.4583	29.1017	0.966111	0.991338	1.17954	NM_000039	apolipoprotein A-I	HG18;NCBI Build 36	transcript	chr11	116211678	116213548	http://www.ncbi.nlm.nih.gov/entrez/query.fcgi?db=gene&cmd=Retrieve&dopt=full_report&list_uids=335
APOA1BP	AIBP	NM_144772	3073.68	3019.18	3202.46	3274.84	0.982269	1.0419	1.06545	NM_144772	apolipoprotein A-I binding protein	HG18;NCBI Build 36	transcript	chr1	154828193	154830715	http://www.ncbi.nlm.nih.gov/entrez/query.fcgi?db=gene&cmd=Retrieve&dopt=full_report&list_uids=128240
APOA2	-	NM_001643	20.5699	30.6448	34.9038	19.3404	1.48979	1.69684	0.940228	NM_001643	apolipoprotein A-II	HG18;NCBI Build 36	transcript	chr1	159458706	159460042	http://www.ncbi.nlm.nih.gov/entrez/query.fcgi?db=gene&cmd=Retrieve&dopt=full_report&list_uids=336
APOA4	-	NM_000482	20.0346	32.5704	20.712	25.9423	1.62571	1.03381	1.29487	NM_000482	apolipoprotein A-IV	HG18;NCBI Build 36	transcript	chr11	116196627	116199221	http://www.ncbi.nlm.nih.gov/entrez/query.fcgi?db=gene&cmd=Retrieve&dopt=full_report&list_uids=337
APOA5	APOA-V	NM_052968	72.5725	74.3929	89.1821	93.7924	1.02508	1.22887	1.2924	NM_052968	apolipoprotein A-V	HG18;NCBI Build 36	transcript	chr11	116165295	116167794	http://www.ncbi.nlm.nih.gov/entrez/query.fcgi?db=gene&cmd=Retrieve&dopt=full_report&list_uids=116519
APOB	FLDB	NM_000384	22.1616	21.7469	20.101	24.5815	0.981287	0.907019	1.10919	NM_000384	apolipoprotein B (including Ag(x) antigen)	HG18;NCBI Build 36	transcript	chr2	21077805	21120450	http://www.ncbi.nlm.nih.gov/entrez/query.fcgi?db=gene&cmd=Retrieve&dopt=full_report&list_uids=338
APOB48R	-	NM_018690	26.1601	19.5067	26.9865	27.6697	0.745666	1.03159	1.05771	NM_018690	apolipoprotein B48 receptor	HG18;NCBI Build 36	transcript	chr16	28413493	28417775	http://www.ncbi.nlm.nih.gov/entrez/query.fcgi?db=gene&cmd=Retrieve&dopt=full_report&list_uids=55911
APOBEC1	APOBEC-1	NM_005889	25.6104	34.2563	37.9617	31.4638	1.33759	1.48228	1.22856	NM_005889	apolipoprotein B mRNA editing enzyme, catalytic polypeptide 1	HG18;NCBI Build 36	transcript	chr12	7693262	7709769	http://www.ncbi.nlm.nih.gov/entrez/query.fcgi?db=gene&cmd=Retrieve&dopt=full_report&list_uids=339
APOBEC1	APOBEC-1	NM_001644	23.2804	40.4384	27.2887	24.318	1.73701	1.17217	1.04457	NM_001644	apolipoprotein B mRNA editing enzyme, catalytic polypeptide 1	HG18;NCBI Build 36	transcript	chr12	7693262	7709769	http://www.ncbi.nlm.nih.gov/entrez/query.fcgi?db=gene&cmd=Retrieve&dopt=full_report&list_uids=339
APOBEC2	ARCD1	NM_006789	135.749	226.387	254.375	262.096	1.66769	1.87386	1.93074	NM_006789	apolipoprotein B mRNA editing enzyme, catalytic polypeptide-like 2	HG18;NCBI Build 36	transcript	chr6	41128990	41140233	http://www.ncbi.nlm.nih.gov/entrez/query.fcgi?db=gene&cmd=Retrieve&dopt=full_report&list_uids=10930
APOBEC3A	ARP3	NM_145699	48.6452	31.0282	49.018	57.2736	0.637847	1.00766	1.17737	NM_145699	apolipoprotein B mRNA editing enzyme, catalytic polypeptide-like 3A	HG18;NCBI Build 36	transcript	chr22	37683568	37689134	http://www.ncbi.nlm.nih.gov/entrez/query.fcgi?db=gene&cmd=Retrieve&dopt=full_report&list_uids=200315
APOBEC3B	APOBEC1L	NM_004900	4617.51	5405.31	4396.18	3561.68	1.17061	0.952067	0.771342	NM_004900	apolipoprotein B mRNA editing enzyme, catalytic polypeptide-like 3B	HG18;NCBI Build 36	transcript	chr22	37708350	37718729	http://www.ncbi.nlm.nih.gov/entrez/query.fcgi?db=gene&cmd=Retrieve&dopt=full_report&list_uids=9582
APOBEC3C	APOBEC1L	NM_014508	4867.93	3863.88	4581.18	5764.89	0.793741	0.941094	1.18426	NM_014508	apolipoprotein B mRNA editing enzyme, catalytic polypeptide-like 3C	HG18;NCBI Build 36	transcript	chr22	37740210	37744789	http://www.ncbi.nlm.nih.gov/entrez/query.fcgi?db=gene&cmd=Retrieve&dopt=full_report&list_uids=27350
APOBEC3D	ARP6	NM_152426	338.878	506.241	452.329	766.895	1.49387	1.33478	2.26304	NM_152426	apolipoprotein B mRNA editing enzyme, catalytic polypeptide-like 3D (putative)	HG18;NCBI Build 36	transcript	chr22	37747172	37751626	http://www.ncbi.nlm.nih.gov/entrez/query.fcgi?db=gene&cmd=Retrieve&dopt=full_report&list_uids=140564
APOBEC3F	ARP8	NM_145298	9571.43	7306.18	9123.19	13442.3	0.763332	0.953169	1.40442	NM_145298	apolipoprotein B mRNA editing enzyme, catalytic polypeptide-like 3F	HG18;NCBI Build 36	transcript	chr22	37766618	37779861	http://www.ncbi.nlm.nih.gov/entrez/query.fcgi?db=gene&cmd=Retrieve&dopt=full_report&list_uids=200316
APOBEC3F	ARP8	NM_001006666	247.585	232.649	234.441	274.197	0.939674	0.946912	1.10749	NM_001006666	apolipoprotein B mRNA editing enzyme, catalytic polypeptide-like 3F	HG18;NCBI Build 36	transcript	chr22	37766618	37770374	http://www.ncbi.nlm.nih.gov/entrez/query.fcgi?db=gene&cmd=Retrieve&dopt=full_report&list_uids=200316
APOBEC3G	ARP9	NM_021822	2170.75	1888.09	2242.68	2890.93	0.869788	1.03314	1.33177	NM_021822	apolipoprotein B mRNA editing enzyme, catalytic polypeptide-like 3G	HG18;NCBI Build 36	transcript	chr22	37803081	37813694	http://www.ncbi.nlm.nih.gov/entrez/query.fcgi?db=gene&cmd=Retrieve&dopt=full_report&list_uids=60489
APOBEC4	C1orf169	NM_203454	61.2496	26.4122	33.175	55.431	0.431222	0.541636	0.905002	NM_203454	apolipoprotein B mRNA editing enzyme, catalytic polypeptide-like 4 (putative)	HG18;NCBI Build 36	transcript	chr1	181882163	181889071	http://www.ncbi.nlm.nih.gov/entrez/query.fcgi?db=gene&cmd=Retrieve&dopt=full_report&list_uids=403314
APOC1	-	NM_001645	69.0703	55.0211	60.8162	44.2693	0.796596	0.880497	0.640931	NM_001645	apolipoprotein C-I	HG18;NCBI Build 36	transcript	chr19	50109760	50114446	http://www.ncbi.nlm.nih.gov/entrez/query.fcgi?db=gene&cmd=Retrieve&dopt=full_report&list_uids=341
APOC2	MGC75082	NM_000483	37.7234	21.918	28.7933	35.4711	0.581019	0.763274	0.940294	NM_000483	apolipoprotein C-II	HG18;NCBI Build 36	transcript	chr19	50141082	50144658	http://www.ncbi.nlm.nih.gov/entrez/query.fcgi?db=gene&cmd=Retrieve&dopt=full_report&list_uids=344
APOC3	APOCIII	NM_000040	17.2045	22.536	19.4914	26.3593	1.30989	1.13292	1.53212	NM_000040	apolipoprotein C-III	HG18;NCBI Build 36	transcript	chr11	116205833	116208997	http://www.ncbi.nlm.nih.gov/entrez/query.fcgi?db=gene&cmd=Retrieve&dopt=full_report&list_uids=345
APOC4	-	NM_001646	71.3182	59.7319	68.1494	120.195	0.837541	0.955568	1.68533	NM_001646	apolipoprotein C-IV	HG18;NCBI Build 36	transcript	chr19	50137334	50140591	http://www.ncbi.nlm.nih.gov/entrez/query.fcgi?db=gene&cmd=Retrieve&dopt=full_report&list_uids=346
APOD	-	NM_001647	64.9393	63.8155	55.8333	39.8336	0.982695	0.859777	0.613397	NM_001647	apolipoprotein D	HG18;NCBI Build 36	transcript	chr3	196776864	196792278	http://www.ncbi.nlm.nih.gov/entrez/query.fcgi?db=gene&cmd=Retrieve&dopt=full_report&list_uids=347
APOE	AD2	NM_000041	976.651	593.618	995.929	1012.93	0.60781	1.01974	1.03715	NM_000041	apolipoprotein E	HG18;NCBI Build 36	transcript	chr19	50100878	50104490	http://www.ncbi.nlm.nih.gov/entrez/query.fcgi?db=gene&cmd=Retrieve&dopt=full_report&list_uids=348
APOF	Apo-F	NM_001638	31.5385	39.8509	50.3939	38.9673	1.26356	1.59785	1.23555	NM_001638	apolipoprotein F	HG18;NCBI Build 36	transcript	chr12	55040621	55042850	http://www.ncbi.nlm.nih.gov/entrez/query.fcgi?db=gene&cmd=Retrieve&dopt=full_report&list_uids=319
APOH	B2G1	NM_000042	28.9329	18.2113	26.2853	24.7172	0.629432	0.908492	0.854294	NM_000042	apolipoprotein H (beta-2-glycoprotein I)	HG18;NCBI Build 36	transcript	chr17	61638612	61655992	http://www.ncbi.nlm.nih.gov/entrez/query.fcgi?db=gene&cmd=Retrieve&dopt=full_report&list_uids=350
APOL1	APO-L	NM_145344	2026.18	1850.05	2011.68	3609.79	0.913073	0.992844	1.78157	NM_145344	apolipoprotein L, 1	HG18;NCBI Build 36	transcript	chr22	34979069	34993523	http://www.ncbi.nlm.nih.gov/entrez/query.fcgi?db=gene&cmd=Retrieve&dopt=full_report&list_uids=8542
APOL1	APO-L	NM_003661	5310.18	4111.93	4970.35	7585.98	0.774348	0.936003	1.42857	NM_003661	apolipoprotein L, 1	HG18;NCBI Build 36	transcript	chr22	34979069	34993523	http://www.ncbi.nlm.nih.gov/entrez/query.fcgi?db=gene&cmd=Retrieve&dopt=full_report&list_uids=8542
APOL2	APOL-II	NM_030882	7120.18	5091.3	5111.36	8318.18	0.715052	0.717869	1.16825	NM_030882	apolipoprotein L, 2	HG18;NCBI Build 36	transcript	chr22	34952200	34965635	http://www.ncbi.nlm.nih.gov/entrez/query.fcgi?db=gene&cmd=Retrieve&dopt=full_report&list_uids=23780
APOL3	APOLIII	NM_014349	119.244	133.675	128.601	203.873	1.12102	1.07846	1.70971	NM_014349	apolipoprotein L, 3	HG18;NCBI Build 36	transcript	chr22	34866322	34886923	http://www.ncbi.nlm.nih.gov/entrez/query.fcgi?db=gene&cmd=Retrieve&dopt=full_report&list_uids=80833
APOL4	APOL-IV	NM_030643	123.769	97.1383	150.999	119.555	0.784835	1.22001	0.965951	NM_030643	apolipoprotein L, 4	HG18;NCBI Build 36	transcript	chr22	34915121	34930825	http://www.ncbi.nlm.nih.gov/entrez/query.fcgi?db=gene&cmd=Retrieve&dopt=full_report&list_uids=80832
APOL5	APOL-V	NM_030642	26.3484	19.4063	16.4513	25.6104	0.736527	0.624376	0.971991	NM_030642	apolipoprotein L, 5	HG18;NCBI Build 36	transcript	chr22	34443864	34455476	http://www.ncbi.nlm.nih.gov/entrez/query.fcgi?db=gene&cmd=Retrieve&dopt=full_report&list_uids=80831
APOL6	APOL-VI	NM_030641	133.757	142.63	207.576	202.458	1.06633	1.55189	1.51362	NM_030641	apolipoprotein L, 6	HG18;NCBI Build 36	transcript	chr22	34374369	34388903	http://www.ncbi.nlm.nih.gov/entrez/query.fcgi?db=gene&cmd=Retrieve&dopt=full_report&list_uids=80830
APOLD1	DKFZP434F0318	NM_030817	379.71	362.755	673.536	428.301	0.955348	1.77382	1.12797	NM_030817	apolipoprotein L domain containing 1	HG18;NCBI Build 36	transcript	chr12	12829881	12835664	http://www.ncbi.nlm.nih.gov/entrez/query.fcgi?db=gene&cmd=Retrieve&dopt=full_report&list_uids=81575
APOM	G3a	NM_019101	21.6451	37.1117	19.4246	37.9042	1.71455	0.897413	1.75117	NM_019101	apolipoprotein M	HG18;NCBI Build 36	transcript	chr6	31731649	31733966	http://www.ncbi.nlm.nih.gov/entrez/query.fcgi?db=gene&cmd=Retrieve&dopt=full_report&list_uids=55937
APP	AAA	NM_000484	13493.1	15605.6	16378	14568.4	1.15656	1.2138	1.07969	NM_000484	amyloid beta (A4) precursor protein (peptidase nexin-II, Alzheimer disease)	HG18;NCBI Build 36	transcript	chr21	26174731	26465003	http://www.ncbi.nlm.nih.gov/entrez/query.fcgi?db=gene&cmd=Retrieve&dopt=full_report&list_uids=351
APPBP1	A-116A10.1	NM_001018159	7382.43	9403.21	9225.02	9115.75	1.27373	1.24959	1.23479	NM_001018159	amyloid beta precursor protein binding protein 1	HG18;NCBI Build 36	transcript	chr16	65394281	65422380	http://www.ncbi.nlm.nih.gov/entrez/query.fcgi?db=gene&cmd=Retrieve&dopt=full_report&list_uids=8883
APPBP2	HS.84084	NM_006380	1053.48	1253.18	1425.67	1562.93	1.18956	1.3533	1.48358	NM_006380	amyloid beta precursor protein (cytoplasmic tail) binding protein 2	HG18;NCBI Build 36	transcript	chr17	55875301	55958362	http://www.ncbi.nlm.nih.gov/entrez/query.fcgi?db=gene&cmd=Retrieve&dopt=full_report&list_uids=10513
APPL	APPL1	NM_012096	1139.43	1185.52	1058.42	990.429	1.04045	0.928904	0.869233	NM_012096	adaptor protein containing pH domain, PTB domain and leucine zipper motif 1	HG18;NCBI Build 36	transcript	chr3	57236893	57282536	http://www.ncbi.nlm.nih.gov/entrez/query.fcgi?db=gene&cmd=Retrieve&dopt=full_report&list_uids=26060
APRIN	AS3	NM_015928	492.893	617.914	468.542	354.852	1.25365	0.950596	0.719938	NM_015928	androgen-induced proliferation inhibitor	HG18;NCBI Build 36	transcript	chr13	32058684	32248046	http://www.ncbi.nlm.nih.gov/entrez/query.fcgi?db=gene&cmd=Retrieve&dopt=full_report&list_uids=23047
APRIN	AS3	NM_015032	75.6767	110.687	86.7859	38.7785	1.46263	1.1468	0.512423	NM_015032	androgen-induced proliferation inhibitor	HG18;NCBI Build 36	transcript	chr13	32058623	32250157	http://www.ncbi.nlm.nih.gov/entrez/query.fcgi?db=gene&cmd=Retrieve&dopt=full_report&list_uids=23047
APRT	AMP	NM_001030018	837.766	1004.07	954.937	984.449	1.19851	1.13986	1.17509	NM_001030018	adenine phosphoribosyltransferase	HG18;NCBI Build 36	transcript	chr16	87403377	87405843	http://www.ncbi.nlm.nih.gov/entrez/query.fcgi?db=gene&cmd=Retrieve&dopt=full_report&list_uids=353
APRT	AMP	NM_000485	3042.93	3078.65	3448.43	3551.56	1.01174	1.13326	1.16715	NM_000485	adenine phosphoribosyltransferase	HG18;NCBI Build 36	transcript	chr16	87403377	87405843	http://www.ncbi.nlm.nih.gov/entrez/query.fcgi?db=gene&cmd=Retrieve&dopt=full_report&list_uids=353
APS	-	NM_020979	170.364	204.06	166.044	121.257	1.19779	0.974643	0.711755	NM_020979	adaptor protein with pleckstrin homology and src homology 2 domains	HG18;NCBI Build 36	transcript	chr7	101715171	101748898	http://www.ncbi.nlm.nih.gov/entrez/query.fcgi?db=gene&cmd=Retrieve&dopt=full_report&list_uids=10603
APTX	AOA	NM_017692	2154.85	2238.4	2234.24	1903.4	1.03877	1.03684	0.883309	NM_017692	aprataxin	HG18;NCBI Build 36	transcript	chr9	32962607	32980086	http://www.ncbi.nlm.nih.gov/entrez/query.fcgi?db=gene&cmd=Retrieve&dopt=full_report&list_uids=54840
APXL	DKFZp781J074	NM_001649	1308.18	1558.18	1373.99	1072.41	1.19111	1.0503	0.819776	NM_001649	apical protein-like (Xenopus laevis)	HG18;NCBI Build 36	transcript	chrX	9714495	9877481	http://www.ncbi.nlm.nih.gov/entrez/query.fcgi?db=gene&cmd=Retrieve&dopt=full_report&list_uids=357
APXL2	KIAA1960	NM_133456	91.6448	148.733	110.22	148.18	1.62293	1.20269	1.61689	NM_133456	apical protein 2	HG18;NCBI Build 36	transcript	chr5	132185910	132189901	http://www.ncbi.nlm.nih.gov/entrez/query.fcgi?db=gene&cmd=Retrieve&dopt=full_report&list_uids=134549
AQP1	AQP-CHIP	NM_000385	74.9327	49.1539	49.8668	91.5213	0.655974	0.665488	1.22138	NM_000385	aquaporin 1 (Colton blood group)	HG18;NCBI Build 36	transcript	chr7	30917992	30931656	http://www.ncbi.nlm.nih.gov/entrez/query.fcgi?db=gene&cmd=Retrieve&dopt=full_report&list_uids=358
AQP1	AQP-CHIP	NM_198098	27.29	27.2005	25.8569	25.1776	0.99672	0.947486	0.922594	NM_198098	aquaporin 1 (Colton blood group)	HG18;NCBI Build 36	transcript	chr7	30917992	30931656	http://www.ncbi.nlm.nih.gov/entrez/query.fcgi?db=gene&cmd=Retrieve&dopt=full_report&list_uids=358
AQP10	AQPA_HUMAN	NM_080429	36.4615	28.3437	23.6697	26.2462	0.77736	0.64917	0.719833	NM_080429	aquaporin 10	HG18;NCBI Build 36	transcript	chr1	152560215	152564425	http://www.ncbi.nlm.nih.gov/entrez/query.fcgi?db=gene&cmd=Retrieve&dopt=full_report&list_uids=89872
AQP11	AQPX1	NM_173039	1165.39	1063.89	921.929	2012.18	0.912911	0.791093	1.72662	NM_173039	aquaporin 11	HG18;NCBI Build 36	transcript	chr11	76978327	76998342	http://www.ncbi.nlm.nih.gov/entrez/query.fcgi?db=gene&cmd=Retrieve&dopt=full_report&list_uids=282679
AQP12A	AQP12	NM_198998	21.2375	31.8097	17.8961	28.6358	1.49781	0.842665	1.34836	NM_198998	aquaporin 12A	HG18;NCBI Build 36	transcript	chr2	241279934	241286573	http://www.ncbi.nlm.nih.gov/entrez/query.fcgi?db=gene&cmd=Retrieve&dopt=full_report&list_uids=375318
AQP2	AQP-CD	NM_000486	18.6256	16.228	23.1645	15.2722	0.871274	1.24369	0.819957	NM_000486	aquaporin 2 (collecting duct)	HG18;NCBI Build 36	transcript	chr12	48630795	48638931	http://www.ncbi.nlm.nih.gov/entrez/query.fcgi?db=gene&cmd=Retrieve&dopt=full_report&list_uids=359
AQP3	GIL	NM_004925	247.929	172.644	211.898	117.45	0.696344	0.854669	0.473722	NM_004925	aquaporin 3 (Gill blood group)	HG18;NCBI Build 36	transcript	chr9	33431157	33437590	http://www.ncbi.nlm.nih.gov/entrez/query.fcgi?db=gene&cmd=Retrieve&dopt=full_report&list_uids=360
AQP4	HMIWC2	NM_001650	20.0263	27.3572	23.1284	20.7845	1.36606	1.1549	1.03786	NM_001650	aquaporin 4	HG18;NCBI Build 36	transcript	chr18	22686004	22699714	http://www.ncbi.nlm.nih.gov/entrez/query.fcgi?db=gene&cmd=Retrieve&dopt=full_report&list_uids=361
AQP5	-	NM_001651	35.0388	27.5442	29.1543	54.3364	0.786106	0.832058	1.55075	NM_001651	aquaporin 5	HG18;NCBI Build 36	transcript	chr12	48641545	48645227	http://www.ncbi.nlm.nih.gov/entrez/query.fcgi?db=gene&cmd=Retrieve&dopt=full_report&list_uids=362
AQP6	AQP2L	NM_001652	53.6425	41.1803	61.0848	51.8222	0.76768	1.13874	0.966066	NM_001652	aquaporin 6, kidney specific	HG18;NCBI Build 36	transcript	chr12	48652891	48657189	http://www.ncbi.nlm.nih.gov/entrez/query.fcgi?db=gene&cmd=Retrieve&dopt=full_report&list_uids=363
AQP6	AQP2L	NM_053286	59.5542	55.8654	59.0406	54.3367	0.93806	0.991376	0.912391	NM_053286	aquaporin 6, kidney specific	HG18;NCBI Build 36	transcript	chr12	48647243	48657189	http://www.ncbi.nlm.nih.gov/entrez/query.fcgi?db=gene&cmd=Retrieve&dopt=full_report&list_uids=363
AQP7	AQP7L	NM_001170	50.6669	89.4321	35.3771	85.5171	1.7651	0.698229	1.68783	NM_001170	aquaporin 7	HG18;NCBI Build 36	transcript	chr9	33374947	33392517	http://www.ncbi.nlm.nih.gov/entrez/query.fcgi?db=gene&cmd=Retrieve&dopt=full_report&list_uids=364
AQP8	-	NM_001169	33.5861	32.0838	44.6648	36.9562	0.95527	1.32986	1.10034	NM_001169	aquaporin 8	HG18;NCBI Build 36	transcript	chr16	25135785	25147754	http://www.ncbi.nlm.nih.gov/entrez/query.fcgi?db=gene&cmd=Retrieve&dopt=full_report&list_uids=343
AQP9	HsT17287	NM_020980	20.4599	15.9193	24.2407	20.7038	0.778073	1.18479	1.01192	NM_020980	aquaporin 9	HG18;NCBI Build 36	transcript	chr15	56217770	56265401	http://www.ncbi.nlm.nih.gov/entrez/query.fcgi?db=gene&cmd=Retrieve&dopt=full_report&list_uids=366
AQR	KIAA0560	NM_014691	4360.54	4965.98	4278.8	4499.66	1.13885	0.981255	1.03191	NM_014691	aquarius homolog (mouse)	HG18;NCBI Build 36	transcript	chr15	32935843	33049287	http://www.ncbi.nlm.nih.gov/entrez/query.fcgi?db=gene&cmd=Retrieve&dopt=full_report&list_uids=9716
AR	AIS	NM_000044	76.2589	89.3635	78.7436	93.1168	1.17184	1.03258	1.22106	NM_000044	androgen receptor (dihydrotestosterone receptor; testicular feminization; spinal and bulbar muscular atrophy; Kennedy disease)	HG18;NCBI Build 36	transcript	chrX	66680598	66860844	http://www.ncbi.nlm.nih.gov/entrez/query.fcgi?db=gene&cmd=Retrieve&dopt=full_report&list_uids=367
ARAF	A-RAF	NM_001654	1443.33	1431.81	1435.68	1741.43	0.992018	0.994701	1.20654	NM_001654	v-raf murine sarcoma 3611 viral oncogene homolog	HG18;NCBI Build 36	transcript	chrX	47305450	47316243	http://www.ncbi.nlm.nih.gov/entrez/query.fcgi?db=gene&cmd=Retrieve&dopt=full_report&list_uids=369
ARC	KIAA0278	NM_015193	52.9875	64.9141	69.7661	71.9585	1.22508	1.31665	1.35803	NM_015193	activity-regulated cytoskeleton-associated protein	HG18;NCBI Build 36	transcript	chr8	143689411	143692835	http://www.ncbi.nlm.nih.gov/entrez/query.fcgi?db=gene&cmd=Retrieve&dopt=full_report&list_uids=23237
ARCN1	COPD	NM_001655	40667.9	46129.2	43248.2	51103	1.13429	1.06345	1.25659	NM_001655	archain 1	HG18;NCBI Build 36	transcript	chr11	117948320	117978855	http://www.ncbi.nlm.nih.gov/entrez/query.fcgi?db=gene&cmd=Retrieve&dopt=full_report&list_uids=372
ARD1A	ARD1	NM_003491	3689.79	4344.6	4137.46	4600.47	1.17746	1.12133	1.24681	NM_003491	ARD1 homolog A, N-acetyltransferase (S. cerevisiae)	HG18;NCBI Build 36	transcript	chrX	152848570	152853662	http://www.ncbi.nlm.nih.gov/entrez/query.fcgi?db=gene&cmd=Retrieve&dopt=full_report&list_uids=8260
AREG	AR	NM_001657	62.2875	43.9288	82.7843	351.929	0.705259	1.32907	5.65008	NM_001657	amphiregulin (schwannoma-derived growth factor)	HG18;NCBI Build 36	transcript	chr4	75529716	75539590	http://www.ncbi.nlm.nih.gov/entrez/query.fcgi?db=gene&cmd=Retrieve&dopt=full_report&list_uids=374
ARF1	-	NM_001024226	42745.7	38571.4	47919.7	39594.7	0.902347	1.12104	0.926286	NM_001024226	ADP-ribosylation factor 1	HG18;NCBI Build 36	transcript	chr1	226336983	226353536	http://www.ncbi.nlm.nih.gov/entrez/query.fcgi?db=gene&cmd=Retrieve&dopt=full_report&list_uids=375
ARF3	-	NM_001659	31736.3	27687.8	28493.3	27828	0.872434	0.897816	0.876852	NM_001659	ADP-ribosylation factor 3	HG18;NCBI Build 36	transcript	chr12	47616258	47637577	http://www.ncbi.nlm.nih.gov/entrez/query.fcgi?db=gene&cmd=Retrieve&dopt=full_report&list_uids=377
ARF4	-	NM_001660	13131.5	14911.5	13602.4	15836.6	1.13555	1.03586	1.206	NM_001660	ADP-ribosylation factor 4	HG18;NCBI Build 36	transcript	chr3	57532129	57558118	http://www.ncbi.nlm.nih.gov/entrez/query.fcgi?db=gene&cmd=Retrieve&dopt=full_report&list_uids=378
ARF5	-	NM_001662	2779.36	2750.31	3012.88	3438.14	0.989547	1.08402	1.23702	NM_001662	ADP-ribosylation factor 5	HG18;NCBI Build 36	transcript	chr7	127015752	127018988	http://www.ncbi.nlm.nih.gov/entrez/query.fcgi?db=gene&cmd=Retrieve&dopt=full_report&list_uids=381
ARF6	-	NM_001663	8583.84	8514.93	8000.43	5459.36	0.991972	0.932034	0.636004	NM_001663	ADP-ribosylation factor 6	HG18;NCBI Build 36	transcript	chr14	49429588	49431484	http://www.ncbi.nlm.nih.gov/entrez/query.fcgi?db=gene&cmd=Retrieve&dopt=full_report&list_uids=382
ARFGAP1	ARF1GAP	NM_018209	8743.68	8467.76	7154.93	10935.4	0.968443	0.818297	1.25067	NM_018209	ADP-ribosylation factor GTPase activating protein 1	HG18;NCBI Build 36	transcript	chr20	61374609	61391587	http://www.ncbi.nlm.nih.gov/entrez/query.fcgi?db=gene&cmd=Retrieve&dopt=full_report&list_uids=55738
ARFGAP3	ARFGAP1	NM_014570	6798.66	7620.03	7642.88	9075.13	1.12081	1.12418	1.33484	NM_014570	ADP-ribosylation factor GTPase activating protein 3	HG18;NCBI Build 36	transcript	chr22	41522475	41583244	http://www.ncbi.nlm.nih.gov/entrez/query.fcgi?db=gene&cmd=Retrieve&dopt=full_report&list_uids=26286
ARFGEF1	ARFGEP1	NM_006421	2740.38	2316.4	2840.18	3067.43	0.845284	1.03642	1.11934	NM_006421	ADP-ribosylation factor guanine nucleotide-exchange factor 1(brefeldin A-inhibited)	HG18;NCBI Build 36	transcript	chr8	68272450	68418466	http://www.ncbi.nlm.nih.gov/entrez/query.fcgi?db=gene&cmd=Retrieve&dopt=full_report&list_uids=10565
ARFGEF2	BIG2	NM_006420	10210.7	8832.43	7902.43	8175.32	0.865018	0.773937	0.800663	NM_006420	ADP-ribosylation factor guanine nucleotide-exchange factor 2 (brefeldin A-inhibited)	HG18;NCBI Build 36	transcript	chr20	46971833	47083645	http://www.ncbi.nlm.nih.gov/entrez/query.fcgi?db=gene&cmd=Retrieve&dopt=full_report&list_uids=10564
ARFIP1	HSU52521	NM_001025593	1357.24	1396.43	1357.18	1342.1	1.02887	0.999952	0.988843	NM_001025593	ADP-ribosylation factor interacting protein 1 (arfaptin 1)	HG18;NCBI Build 36	transcript	chr4	153920561	154052514	http://www.ncbi.nlm.nih.gov/entrez/query.fcgi?db=gene&cmd=Retrieve&dopt=full_report&list_uids=27236
ARFIP2	POR1	NM_012402	739.274	689.938	911.878	909.852	0.933264	1.23348	1.23074	NM_012402	ADP-ribosylation factor interacting protein 2 (arfaptin 2)	HG18;NCBI Build 36	transcript	chr11	6453485	6459171	http://www.ncbi.nlm.nih.gov/entrez/query.fcgi?db=gene&cmd=Retrieve&dopt=full_report&list_uids=23647
ARFRP1	ARP	NM_003224	2246.93	1696.43	1943.55	2405.67	0.754999	0.864982	1.07065	NM_003224	ADP-ribosylation factor related protein 1	HG18;NCBI Build 36	transcript	chr20	61801252	61809809	http://www.ncbi.nlm.nih.gov/entrez/query.fcgi?db=gene&cmd=Retrieve&dopt=full_report&list_uids=10139
ARG1	-	NM_000045	48.0913	53.3922	58.4839	57.3759	1.11023	1.2161	1.19306	NM_000045	arginase, liver	HG18;NCBI Build 36	transcript	chr6	131936057	131947161	http://www.ncbi.nlm.nih.gov/entrez/query.fcgi?db=gene&cmd=Retrieve&dopt=full_report&list_uids=383
ARG2	-	NM_001172	443.929	562.258	527.133	660.179	1.26655	1.18743	1.48713	NM_001172	arginase, type II	HG18;NCBI Build 36	transcript	chr14	67156331	67188190	http://www.ncbi.nlm.nih.gov/entrez/query.fcgi?db=gene&cmd=Retrieve&dopt=full_report&list_uids=384
ARGFX	-	NM_001012659	18.4176	18.325	24.1742	18.7635	0.994972	1.31256	1.01878	NM_001012659	arginine-fifty homeobox	HG18;NCBI Build 36	transcript	chr3	122769467	122792159	http://www.ncbi.nlm.nih.gov/entrez/query.fcgi?db=gene&cmd=Retrieve&dopt=full_report&list_uids=503582
ARHGAP1	CDC42GAP	NM_004308	16566.9	17260.4	18924.7	14880.9	1.04186	1.14232	0.898234	NM_004308	Rho GTPase activating protein 1	HG18;NCBI Build 36	transcript	chr11	46655205	46678696	http://www.ncbi.nlm.nih.gov/entrez/query.fcgi?db=gene&cmd=Retrieve&dopt=full_report&list_uids=392
ARHGAP10	FLJ20896	NM_024605	1511.87	1502.76	1721.65	1573.15	0.993972	1.13876	1.04053	NM_024605	Rho GTPase activating protein 10	HG18;NCBI Build 36	transcript	chr4	148872902	149213377	http://www.ncbi.nlm.nih.gov/entrez/query.fcgi?db=gene&cmd=Retrieve&dopt=full_report&list_uids=79658
ARHGAP11A	GAP (1-12)	NM_199357	9630.1	10976.7	10587.1	7609.31	1.13983	1.09937	0.790158	NM_199357	Rho GTPase activating protein 11A	HG18;NCBI Build 36	transcript	chr15	30694982	30715674	http://www.ncbi.nlm.nih.gov/entrez/query.fcgi?db=gene&cmd=Retrieve&dopt=full_report&list_uids=9824
ARHGAP11A	GAP (1-12)	NM_014783	696.929	863.767	686.679	437.468	1.23939	0.985293	0.627708	NM_014783	Rho GTPase activating protein 11A	HG18;NCBI Build 36	transcript	chr15	30694982	30719160	http://www.ncbi.nlm.nih.gov/entrez/query.fcgi?db=gene&cmd=Retrieve&dopt=full_report&list_uids=9824
ARHGAP12	DKFZp779N2050	NM_018287	596.929	522.429	517.435	438.604	0.875195	0.866827	0.734767	NM_018287	Rho GTPase activating protein 12	HG18;NCBI Build 36	transcript	chr10	32135230	32257776	http://www.ncbi.nlm.nih.gov/entrez/query.fcgi?db=gene&cmd=Retrieve&dopt=full_report&list_uids=94134
ARHGAP15	BM046	NM_018460	24.116	23.7304	19.4881	50.2078	0.984011	0.808098	2.08193	NM_018460	Rho GTPase activating protein 15	HG18;NCBI Build 36	transcript	chr2	143603432	144242391	http://www.ncbi.nlm.nih.gov/entrez/query.fcgi?db=gene&cmd=Retrieve&dopt=full_report&list_uids=55843
ARHGAP17	DKFZp564A1363	NM_001006634	8289.51	9535	10063.3	10117.1	1.15025	1.21398	1.22047	NM_001006634	Rho GTPase activating protein 17	HG18;NCBI Build 36	transcript	chr16	24838210	24934176	http://www.ncbi.nlm.nih.gov/entrez/query.fcgi?db=gene&cmd=Retrieve&dopt=full_report&list_uids=55114
ARHGAP18	FLJ25728	NM_033515	2344.43	2271.43	2547.3	1646.68	0.968861	1.08653	0.70238	NM_033515	Rho GTPase activating protein 18	HG18;NCBI Build 36	transcript	chr6	129939932	130073063	http://www.ncbi.nlm.nih.gov/entrez/query.fcgi?db=gene&cmd=Retrieve&dopt=full_report&list_uids=93663
ARHGAP19	DKFZp313K217	NM_032900	1169.43	1543.49	1503.18	1037.43	1.31987	1.2854	0.887124	NM_032900	Rho GTPase activating protein 19	HG18;NCBI Build 36	transcript	chr10	98971919	99042403	http://www.ncbi.nlm.nih.gov/entrez/query.fcgi?db=gene&cmd=Retrieve&dopt=full_report&list_uids=84986
ARHGAP20	KIAA1391	NM_020809	2797.93	3566.51	3469.44	3205.63	1.27469	1.24	1.14571	NM_020809	Rho GTPase activating protein 20	HG18;NCBI Build 36	transcript	chr11	109952975	110088661	http://www.ncbi.nlm.nih.gov/entrez/query.fcgi?db=gene&cmd=Retrieve&dopt=full_report&list_uids=57569
ARHGAP21	ARHGAP10	NM_020824	446.679	701.429	486.179	433.408	1.57032	1.08843	0.970289	NM_020824	Rho GTPase activating protein 21	HG18;NCBI Build 36	transcript	chr10	24912548	25052550	http://www.ncbi.nlm.nih.gov/entrez/query.fcgi?db=gene&cmd=Retrieve&dopt=full_report&list_uids=57584
ARHGAP22	RhoGAP2	NM_021226	659.017	788.179	537	831.429	1.19599	0.814851	1.26162	NM_021226	Rho GTPase activating protein 22	HG18;NCBI Build 36	transcript	chr10	49324084	49483144	http://www.ncbi.nlm.nih.gov/entrez/query.fcgi?db=gene&cmd=Retrieve&dopt=full_report&list_uids=58504
ARHGAP23	KIAA1501	XM_290799	1847.59	1754.5	1492.57	1336.89	0.949615	0.80785	0.723588	XM_290799	Rho GTPase activating protein 23	HG18;NCBI Build 36	transcript	chr17	33876140	33919892	http://www.ncbi.nlm.nih.gov/entrez/query.fcgi?db=gene&cmd=Retrieve&dopt=full_report&list_uids=57636
ARHGAP24	DKFZP564B1162	NM_031305	502.199	578.429	724.929	556.035	1.15179	1.44351	1.1072	NM_031305	Rho GTPase activating protein 24	HG18;NCBI Build 36	transcript	chr4	87070449	87142845	http://www.ncbi.nlm.nih.gov/entrez/query.fcgi?db=gene&cmd=Retrieve&dopt=full_report&list_uids=83478
ARHGAP24	DKFZP564B1162	NM_001025616	9870.89	10522.2	11705.4	9330.43	1.06599	1.18585	0.945247	NM_001025616	Rho GTPase activating protein 24	HG18;NCBI Build 36	transcript	chr4	86615327	87141158	http://www.ncbi.nlm.nih.gov/entrez/query.fcgi?db=gene&cmd=Retrieve&dopt=full_report&list_uids=83478
ARHGAP25	-	NM_001007231	891.179	761.179	770.059	714.966	0.854126	0.86409	0.80227	NM_001007231	Rho GTPase activating protein 25	HG18;NCBI Build 36	transcript	chr2	68815471	68907469	http://www.ncbi.nlm.nih.gov/entrez/query.fcgi?db=gene&cmd=Retrieve&dopt=full_report&list_uids=9938
ARHGAP26	FLJ42530	NM_015071	167.679	98.3012	137.682	42.2605	0.586245	0.8211	0.252032	NM_015071	Rho GTPase activating protein 26	HG18;NCBI Build 36	transcript	chr5	142130475	142586243	http://www.ncbi.nlm.nih.gov/entrez/query.fcgi?db=gene&cmd=Retrieve&dopt=full_report&list_uids=23092
ARHGAP27	CAMGAP1	NM_199282	618.967	622.337	471.179	784.429	1.00544	0.761235	1.26732	NM_199282	Rho GTPase activating protein 27	HG18;NCBI Build 36	transcript	chr17	40827057	40858780	http://www.ncbi.nlm.nih.gov/entrez/query.fcgi?db=gene&cmd=Retrieve&dopt=full_report&list_uids=201176
ARHGAP28	DKFZp686A2038	NM_030672	449.679	432.354	560.46	481.429	0.961473	1.24636	1.07061	NM_030672	Rho GTPase activating protein 28	HG18;NCBI Build 36	transcript	chr18	6824483	6888720	http://www.ncbi.nlm.nih.gov/entrez/query.fcgi?db=gene&cmd=Retrieve&dopt=full_report&list_uids=79822
ARHGAP28	DKFZp686A2038	NM_001010000	187.884	168.689	225.501	175.81	0.897834	1.20021	0.935734	NM_001010000	Rho GTPase activating protein 28	HG18;NCBI Build 36	transcript	chr18	6824483	6905715	http://www.ncbi.nlm.nih.gov/entrez/query.fcgi?db=gene&cmd=Retrieve&dopt=full_report&list_uids=79822
ARHGAP29	PARG1	NM_004815	621.669	648.429	543.429	783.61	1.04305	0.874145	1.26049	NM_004815	Rho GTPase activating protein 29	HG18;NCBI Build 36	transcript	chr1	94410476	94475777	http://www.ncbi.nlm.nih.gov/entrez/query.fcgi?db=gene&cmd=Retrieve&dopt=full_report&list_uids=9411
ARHGAP30	FLJ00267	NM_001025598	59.6161	40.192	48.7397	104.031	0.67418	0.817559	1.74501	NM_001025598	Rho GTPase activating protein 30	HG18;NCBI Build 36	transcript	chr1	159283355	159306384	http://www.ncbi.nlm.nih.gov/entrez/query.fcgi?db=gene&cmd=Retrieve&dopt=full_report&list_uids=257106
ARHGAP30	FLJ00267	NM_181720	76.603	50.6669	45.2403	98.0512	0.661422	0.590581	1.27999	NM_181720	Rho GTPase activating protein 30	HG18;NCBI Build 36	transcript	chr1	159283355	159306384	http://www.ncbi.nlm.nih.gov/entrez/query.fcgi?db=gene&cmd=Retrieve&dopt=full_report&list_uids=257106
ARHGAP4	C1	NM_001666	43.3787	32.013	28.896	47.6886	0.737989	0.666133	1.09936	NM_001666	Rho GTPase activating protein 4	HG18;NCBI Build 36	transcript	chrX	152826024	152844892	http://www.ncbi.nlm.nih.gov/entrez/query.fcgi?db=gene&cmd=Retrieve&dopt=full_report&list_uids=393
ARHGAP5	RhoGAP5	NM_001030055	53.7207	83.5	71.3524	77.1325	1.55434	1.32821	1.43581	NM_001030055	Rho GTPase activating protein 5	HG18;NCBI Build 36	transcript	chr14	31616245	31698685	http://www.ncbi.nlm.nih.gov/entrez/query.fcgi?db=gene&cmd=Retrieve&dopt=full_report&list_uids=394
ARHGAP6	RHOGAP6	NM_006125	534.939	649.679	617.094	583.679	1.21449	1.15358	1.09111	NM_006125	Rho GTPase activating protein 6	HG18;NCBI Build 36	transcript	chrX	11071437	11593742	http://www.ncbi.nlm.nih.gov/entrez/query.fcgi?db=gene&cmd=Retrieve&dopt=full_report&list_uids=395
ARHGAP6	RHOGAP6	NM_001174	756.862	624.915	665.17	541.298	0.825665	0.878852	0.715187	NM_001174	Rho GTPase activating protein 6	HG18;NCBI Build 36	transcript	chrX	11065584	11593742	http://www.ncbi.nlm.nih.gov/entrez/query.fcgi?db=gene&cmd=Retrieve&dopt=full_report&list_uids=395
ARHGAP8	BPGAP1	NM_001017526	24.4583	30.1206	31.4638	86.7542	1.23151	1.28643	3.54702	NM_001017526	Rho GTPase activating protein 8	HG18;NCBI Build 36	transcript	chr22	43527101	43637328	http://www.ncbi.nlm.nih.gov/entrez/query.fcgi?db=gene&cmd=Retrieve&dopt=full_report&list_uids=23779
ARHGAP9	10C	NM_032496	49.9805	55.8654	74.645	72.5725	1.11774	1.49348	1.45202	NM_032496	Rho GTPase activating protein 9	HG18;NCBI Build 36	transcript	chr12	56152313	56168864	http://www.ncbi.nlm.nih.gov/entrez/query.fcgi?db=gene&cmd=Retrieve&dopt=full_report&list_uids=64333
ARHGDIA	GDIA1	NM_004309	47822.1	43593.6	45978.6	38665.2	0.911579	0.961452	0.808522	NM_004309	Rho GDP dissociation inhibitor (GDI) alpha	HG18;NCBI Build 36	transcript	chr17	77418885	77422527	http://www.ncbi.nlm.nih.gov/entrez/query.fcgi?db=gene&cmd=Retrieve&dopt=full_report&list_uids=396
ARHGDIB	D4	NM_001175	23589	24271.9	19885.2	20172.2	1.02895	0.842984	0.855151	NM_001175	Rho GDP dissociation inhibitor (GDI) beta	HG18;NCBI Build 36	transcript	chr12	14986216	15005829	http://www.ncbi.nlm.nih.gov/entrez/query.fcgi?db=gene&cmd=Retrieve&dopt=full_report&list_uids=397
ARHGDIG	-	NM_001176	164.25	163.97	242.929	239.929	0.998293	1.47902	1.46076	NM_001176	Rho GDP dissociation inhibitor (GDI) gamma	HG18;NCBI Build 36	transcript	chr16	270627	273701	http://www.ncbi.nlm.nih.gov/entrez/query.fcgi?db=gene&cmd=Retrieve&dopt=full_report&list_uids=398
ARHGEF1	GEF1	NM_004706	2924.34	3457.84	2987.47	3288.06	1.18243	1.02159	1.12438	NM_004706	Rho guanine nucleotide exchange factor (GEF) 1	HG18;NCBI Build 36	transcript	chr19	47079106	47103444	http://www.ncbi.nlm.nih.gov/entrez/query.fcgi?db=gene&cmd=Retrieve&dopt=full_report&list_uids=9138
ARHGEF10	DKFZp686H0726	NM_014629	967.098	1325.05	876.946	1023.35	1.37013	0.90678	1.05817	NM_014629	Rho guanine nucleotide exchange factor (GEF) 10	HG18;NCBI Build 36	transcript	chr8	1759555	1894214	http://www.ncbi.nlm.nih.gov/entrez/query.fcgi?db=gene&cmd=Retrieve&dopt=full_report&list_uids=9639
ARHGEF10L	FLJ10521	NM_001011722	441.11	322.429	367.679	485.259	0.73095	0.833532	1.10009	NM_001011722	Rho guanine nucleotide exchange factor (GEF) 10-like	HG18;NCBI Build 36	transcript	chr1	17779634	17896957	http://www.ncbi.nlm.nih.gov/entrez/query.fcgi?db=gene&cmd=Retrieve&dopt=full_report&list_uids=55160
ARHGEF11	GTRAP48	NM_014784	1247.93	1171.68	1044.35	877.743	0.938899	0.836864	0.70336	NM_014784	Rho guanine nucleotide exchange factor (GEF) 11	HG18;NCBI Build 36	transcript	chr1	155171255	155281786	http://www.ncbi.nlm.nih.gov/entrez/query.fcgi?db=gene&cmd=Retrieve&dopt=full_report&list_uids=9826
ARHGEF12	DKFZp686O2372	NM_015313	510.904	424.838	471.362	508.762	0.831541	0.922604	0.995807	NM_015313	Rho guanine nucleotide exchange factor (GEF) 12	HG18;NCBI Build 36	transcript	chr11	119713155	119865855	http://www.ncbi.nlm.nih.gov/entrez/query.fcgi?db=gene&cmd=Retrieve&dopt=full_report&list_uids=23365
ARHGEF15	ARGEF15	NM_173728	45.01	28.4899	28.3411	34.384	0.632968	0.629662	0.763919	NM_173728	Rho guanine nucleotide exchange factor (GEF) 15	HG18;NCBI Build 36	transcript	chr17	8154314	8166554	http://www.ncbi.nlm.nih.gov/entrez/query.fcgi?db=gene&cmd=Retrieve&dopt=full_report&list_uids=22899
ARHGEF16	GEF16	NM_014448	91.5089	47.7489	81.6447	100.527	0.521795	0.892205	1.09855	NM_014448	Rho guanine exchange factor (GEF) 16	HG18;NCBI Build 36	transcript	chr1	3369981	3387537	http://www.ncbi.nlm.nih.gov/entrez/query.fcgi?db=gene&cmd=Retrieve&dopt=full_report&list_uids=27237
ARHGEF17	FLJ90019	NM_014786	3670.94	3275.93	2997.18	3953.74	0.892396	0.816462	1.07704	NM_014786	Rho guanine nucleotide exchange factor (GEF) 17	HG18;NCBI Build 36	transcript	chr11	72697316	72757784	http://www.ncbi.nlm.nih.gov/entrez/query.fcgi?db=gene&cmd=Retrieve&dopt=full_report&list_uids=9828
ARHGEF18	KIAA0521	NM_015318	2812.92	2508.96	2742.46	3195.12	0.891943	0.974952	1.13587	NM_015318	rho/rac guanine nucleotide exchange factor (GEF) 18	HG18;NCBI Build 36	transcript	chr19	7351865	7443371	http://www.ncbi.nlm.nih.gov/entrez/query.fcgi?db=gene&cmd=Retrieve&dopt=full_report&list_uids=23370
ARHGEF19	FLJ33962	NM_153213	930.862	915.764	1003.46	1220.79	0.983781	1.07799	1.31146	NM_153213	Rho guanine nucleotide exchange factor (GEF) 19	HG18;NCBI Build 36	transcript	chr1	16397185	16411691	http://www.ncbi.nlm.nih.gov/entrez/query.fcgi?db=gene&cmd=Retrieve&dopt=full_report&list_uids=128272
ARHGEF2	DKFZp547L106	NM_004723	2813.68	2125.49	4265.7	3770.93	0.755412	1.51606	1.34021	NM_004723	rho/rac guanine nucleotide exchange factor (GEF) 2	HG18;NCBI Build 36	transcript	chr1	154183268	154214575	http://www.ncbi.nlm.nih.gov/entrez/query.fcgi?db=gene&cmd=Retrieve&dopt=full_report&list_uids=9181
ARHGEF3	DKFZP434F2429	NM_019555	2511.56	2816.36	2409.49	3077.82	1.12136	0.959361	1.22546	NM_019555	Rho guanine nucleotide exchange factor (GEF) 3	HG18;NCBI Build 36	transcript	chr3	56736485	56810993	http://www.ncbi.nlm.nih.gov/entrez/query.fcgi?db=gene&cmd=Retrieve&dopt=full_report&list_uids=50650
ARHGEF4	ASEF	NM_015320	110.719	119.933	121.943	124.172	1.08322	1.10137	1.1215	NM_015320	Rho guanine nucleotide exchange factor (GEF) 4	HG18;NCBI Build 36	transcript	chr2	131390693	131521306	http://www.ncbi.nlm.nih.gov/entrez/query.fcgi?db=gene&cmd=Retrieve&dopt=full_report&list_uids=50649
ARHGEF4	ASEF	NM_032995	122.885	130.599	126.574	123.555	1.06278	1.03002	1.00546	NM_032995	Rho guanine nucleotide exchange factor (GEF) 4	HG18;NCBI Build 36	transcript	chr2	131390693	131521306	http://www.ncbi.nlm.nih.gov/entrez/query.fcgi?db=gene&cmd=Retrieve&dopt=full_report&list_uids=50649
ARHGEF5	DKFZp686N1969	NM_001002861	448.683	329.608	417.413	544.806	0.734612	0.930306	1.21423	NM_001002861	Rho guanine nucleotide exchange factor (GEF) 5	HG18;NCBI Build 36	transcript	chr7	143683421	143708658	http://www.ncbi.nlm.nih.gov/entrez/query.fcgi?db=gene&cmd=Retrieve&dopt=full_report&list_uids=7984
ARHGEF6	COOL2	NM_004840	457.668	331.163	310.183	343.421	0.723587	0.677747	0.750372	NM_004840	Rac/Cdc42 guanine nucleotide exchange factor (GEF) 6	HG18;NCBI Build 36	transcript	chrX	135575374	135691169	http://www.ncbi.nlm.nih.gov/entrez/query.fcgi?db=gene&cmd=Retrieve&dopt=full_report&list_uids=9459
ARHGEF7	BETA-PIX	NM_003899	3740.71	3961.37	3809.68	4316.43	1.05899	1.01844	1.15391	NM_003899	Rho guanine nucleotide exchange factor (GEF) 7	HG18;NCBI Build 36	transcript	chr13	110604085	110756079	http://www.ncbi.nlm.nih.gov/entrez/query.fcgi?db=gene&cmd=Retrieve&dopt=full_report&list_uids=8874
ARHGEF7	BETA-PIX	NM_145735	37.8722	32.0566	55.91	35.3537	0.846441	1.47628	0.9335	NM_145735	Rho guanine nucleotide exchange factor (GEF) 7	HG18;NCBI Build 36	transcript	chr13	110565782	110745543	http://www.ncbi.nlm.nih.gov/entrez/query.fcgi?db=gene&cmd=Retrieve&dopt=full_report&list_uids=8874
ARHGEF9	COLLYBISTIN	NM_015185	9027.29	7959.93	10066.7	11582.2	0.881763	1.11514	1.28302	NM_015185	Cdc42 guanine nucleotide exchange factor (GEF) 9	HG18;NCBI Build 36	transcript	chrX	62771572	62891718	http://www.ncbi.nlm.nih.gov/entrez/query.fcgi?db=gene&cmd=Retrieve&dopt=full_report&list_uids=23229
ARID1A	B120	NM_018450	4091.66	6748.9	5295.18	4444.93	1.64943	1.29414	1.08634	NM_018450	AT rich interactive domain 1A (SWI- like)	HG18;NCBI Build 36	transcript	chr1	26895111	26981182	http://www.ncbi.nlm.nih.gov/entrez/query.fcgi?db=gene&cmd=Retrieve&dopt=full_report&list_uids=8289
ARID1A	B120	NM_006015	5043.73	4800.35	5531.28	4817.32	0.951745	1.09666	0.95511	NM_006015	AT rich interactive domain 1A (SWI- like)	HG18;NCBI Build 36	transcript	chr1	26895111	26981182	http://www.ncbi.nlm.nih.gov/entrez/query.fcgi?db=gene&cmd=Retrieve&dopt=full_report&list_uids=8289
ARID1B	6A3-5	NM_017519	3885.55	3602.18	3991.18	2963.15	0.927071	1.02719	0.762607	NM_017519	AT rich interactive domain 1B (SWI1-like)	HG18;NCBI Build 36	transcript	chr6	157140777	157572094	http://www.ncbi.nlm.nih.gov/entrez/query.fcgi?db=gene&cmd=Retrieve&dopt=full_report&list_uids=57492
ARID2	BAF200	NM_152641	176.007	228.079	144.452	132.275	1.29586	0.820721	0.751535	NM_152641	AT rich interactive domain 2 (ARID, RFX-like)	HG18;NCBI Build 36	transcript	chr12	44409886	44588086	http://www.ncbi.nlm.nih.gov/entrez/query.fcgi?db=gene&cmd=Retrieve&dopt=full_report&list_uids=196528
ARID3A	BRIGHT	NM_005224	1048.93	920.228	1225.68	1073.67	0.877302	1.16851	1.02358	NM_005224	AT rich interactive domain 3A (BRIGHT- like)	HG18;NCBI Build 36	transcript	chr19	880328	923807	http://www.ncbi.nlm.nih.gov/entrez/query.fcgi?db=gene&cmd=Retrieve&dopt=full_report&list_uids=1820
ARID3B	BDP	NM_006465	126.438	97.9139	108.975	77.1963	0.774404	0.861886	0.610548	NM_006465	AT rich interactive domain 3B (BRIGHT- like)	HG18;NCBI Build 36	transcript	chr15	72620636	72677525	http://www.ncbi.nlm.nih.gov/entrez/query.fcgi?db=gene&cmd=Retrieve&dopt=full_report&list_uids=10620
ARID3C	-	NM_001017363	22.407	15.1056	32.5081	24.4727	0.674146	1.4508	1.09219	NM_001017363	AT rich interactive domain 3C (BRIGHT- like)	HG18;NCBI Build 36	transcript	chr9	34611454	34618011	http://www.ncbi.nlm.nih.gov/entrez/query.fcgi?db=gene&cmd=Retrieve&dopt=full_report&list_uids=138715
ARID4A	RBBP1	NM_002892	1844.63	1971.11	2028.68	2123.18	1.06857	1.09977	1.151	NM_002892	AT rich interactive domain 4A (RBP1-like)	HG18;NCBI Build 36	transcript	chr14	57835115	57909398	http://www.ncbi.nlm.nih.gov/entrez/query.fcgi?db=gene&cmd=Retrieve&dopt=full_report&list_uids=5926
ARID4A	RBBP1	NM_023000	1489.83	1460.18	1541.69	1600.18	0.980101	1.03481	1.07407	NM_023000	AT rich interactive domain 4A (RBP1-like)	HG18;NCBI Build 36	transcript	chr14	57835115	57909398	http://www.ncbi.nlm.nih.gov/entrez/query.fcgi?db=gene&cmd=Retrieve&dopt=full_report&list_uids=5926
ARID4A	RBBP1	NM_023001	896.125	835.236	955.725	784.065	0.932053	1.06651	0.87495	NM_023001	AT rich interactive domain 4A (RBP1-like)	HG18;NCBI Build 36	transcript	chr14	57835115	57909398	http://www.ncbi.nlm.nih.gov/entrez/query.fcgi?db=gene&cmd=Retrieve&dopt=full_report&list_uids=5926
ARID4B	BCAA	NM_016374	1649.68	1374.98	1401.51	1595.43	0.833482	0.849565	0.967115	NM_016374	AT rich interactive domain 4B (RBP1- like)	HG18;NCBI Build 36	transcript	chr1	233396834	233558123	http://www.ncbi.nlm.nih.gov/entrez/query.fcgi?db=gene&cmd=Retrieve&dopt=full_report&list_uids=51742
ARID5A	MRF-1	NM_006673	77.1225	109.56	71.6274	86.3373	1.4206	0.928748	1.11948	NM_006673	AT rich interactive domain 5A (MRF1-like)	HG18;NCBI Build 36	transcript	chr2	96566190	96582094	http://www.ncbi.nlm.nih.gov/entrez/query.fcgi?db=gene&cmd=Retrieve&dopt=full_report&list_uids=10865
ARID5B	FLJ21150	NM_032199	5841.56	6063.93	6646.11	6916.98	1.03807	1.13773	1.1841	NM_032199	AT rich interactive domain 5B (MRF1-like)	HG18;NCBI Build 36	transcript	chr10	63331448	63526709	http://www.ncbi.nlm.nih.gov/entrez/query.fcgi?db=gene&cmd=Retrieve&dopt=full_report&list_uids=84159
ARIH1	ARI	NM_005744	10046.4	8116.18	9269.18	11078.7	0.807867	0.922634	1.10275	NM_005744	ariadne homolog, ubiquitin-conjugating enzyme E2 binding protein, 1 (Drosophila)	HG18;NCBI Build 36	transcript	chr15	70553720	70662877	http://www.ncbi.nlm.nih.gov/entrez/query.fcgi?db=gene&cmd=Retrieve&dopt=full_report&list_uids=25820
ARIH2	ARI2	NM_006321	2138.5	2545.7	2474.21	2460.85	1.19042	1.15699	1.15074	NM_006321	ariadne homolog 2 (Drosophila)	HG18;NCBI Build 36	transcript	chr3	48935201	48997973	http://www.ncbi.nlm.nih.gov/entrez/query.fcgi?db=gene&cmd=Retrieve&dopt=full_report&list_uids=10425
ARL1	ARFL1	NM_001177	5694.68	5444.93	5926.93	6133.96	0.956143	1.04078	1.07714	NM_001177	ADP-ribosylation factor-like 1	HG18;NCBI Build 36	transcript	chr12	100311044	100325703	http://www.ncbi.nlm.nih.gov/entrez/query.fcgi?db=gene&cmd=Retrieve&dopt=full_report&list_uids=400
ARL10	ARL10A	NM_173664	688.179	683.179	530.756	577.179	0.992734	0.771246	0.838705	NM_173664	ADP-ribosylation factor-like 10	HG18;NCBI Build 36	transcript	chr5	175725110	175733109	http://www.ncbi.nlm.nih.gov/entrez/query.fcgi?db=gene&cmd=Retrieve&dopt=full_report&list_uids=285598
ARL11	ARLTS1	NM_138450	19.9812	21.9362	18.3982	19.2526	1.09784	0.920776	0.963536	NM_138450	ADP-ribosylation factor-like 11	HG18;NCBI Build 36	transcript	chr13	49100435	49106009	http://www.ncbi.nlm.nih.gov/entrez/query.fcgi?db=gene&cmd=Retrieve&dopt=full_report&list_uids=115761
ARL13A	ARL13	NM_001012990	39.4433	54.6143	56.2985	60.0093	1.38463	1.42733	1.52141	NM_001012990	ADP-ribosylation factor-like 13A	HG18;NCBI Build 36	transcript	chrX	100111368	100132357	http://www.ncbi.nlm.nih.gov/entrez/query.fcgi?db=gene&cmd=Retrieve&dopt=full_report&list_uids=392509
ARL13B	ARL2L1	NM_144996	518.447	593.179	537.538	372.429	1.14415	1.03682	0.718356	NM_144996	ADP-ribosylation factor-like 13B	HG18;NCBI Build 36	transcript	chr3	95181671	95256813	http://www.ncbi.nlm.nih.gov/entrez/query.fcgi?db=gene&cmd=Retrieve&dopt=full_report&list_uids=200894
ARL14	ARF7	NM_025047	36.477	24.5823	38.8007	27.4562	0.673912	1.0637	0.752699	NM_025047	ADP-ribosylation factor-like 14	HG18;NCBI Build 36	transcript	chr3	161877640	161878930	http://www.ncbi.nlm.nih.gov/entrez/query.fcgi?db=gene&cmd=Retrieve&dopt=full_report&list_uids=80117
ARL15	ARFRP2	NM_019087	42.5534	55.3008	55.3126	47.344	1.29956	1.29984	1.11258	NM_019087	ADP-ribosylation factor-like 15	HG18;NCBI Build 36	transcript	chr5	53216370	53642160	http://www.ncbi.nlm.nih.gov/entrez/query.fcgi?db=gene&cmd=Retrieve&dopt=full_report&list_uids=54622
ARL16	-	XM_290777	3432.18	3689.68	2997.18	3037.18	1.07503	0.873258	0.884913	XM_290777	ADP-ribosylation factor-like 16	HG18;NCBI Build 36	transcript	chr17	77258605	77261260	http://www.ncbi.nlm.nih.gov/entrez/query.fcgi?db=gene&cmd=Retrieve&dopt=full_report&list_uids=339231
ARL16	-	NM_001040025	45.01	32.013	28.0907	37.3485	0.711242	0.624099	0.829782	NM_001040025	ADP-ribosylation factor-like 16	HG18;NCBI Build 36	transcript	chr17	77258638	77261359	http://www.ncbi.nlm.nih.gov/entrez/query.fcgi?db=gene&cmd=Retrieve&dopt=full_report&list_uids=339231
ARL17P1	ARF1P2	NM_016632	1365.54	1040.07	1171.68	1208.93	0.761651	0.858032	0.88531	NM_016632	ADP-ribosylation factor-like 17 pseudogene 1	HG18;NCBI Build 36	transcript	chr17	41949383	42012352	http://www.ncbi.nlm.nih.gov/entrez/query.fcgi?db=gene&cmd=Retrieve&dopt=full_report&list_uids=51326
ARL2	ARFL2	NM_001667	1806.01	2188.18	2024.71	2348.93	1.21161	1.1211	1.30062	NM_001667	ADP-ribosylation factor-like 2	HG18;NCBI Build 36	transcript	chr11	64538244	64546232	http://www.ncbi.nlm.nih.gov/entrez/query.fcgi?db=gene&cmd=Retrieve&dopt=full_report&list_uids=402
ARL2BP	BART1	NM_012106	11639.8	12773.2	13315.2	13797.2	1.09737	1.14393	1.18534	NM_012106	ADP-ribosylation factor-like 2 binding protein	HG18;NCBI Build 36	transcript	chr16	55836538	55845046	http://www.ncbi.nlm.nih.gov/entrez/query.fcgi?db=gene&cmd=Retrieve&dopt=full_report&list_uids=23568
ARL3	ARFL3	NM_004311	494.426	448.631	483.004	476.385	0.907378	0.976898	0.963512	NM_004311	ADP-ribosylation factor-like 3	HG18;NCBI Build 36	transcript	chr10	104423477	104464180	http://www.ncbi.nlm.nih.gov/entrez/query.fcgi?db=gene&cmd=Retrieve&dopt=full_report&list_uids=403
ARL4A	ARL4	NM_001037164	540.616	619.679	604.25	443.929	1.14625	1.11771	0.821154	NM_001037164	ADP-ribosylation factor-like 4A	HG18;NCBI Build 36	transcript	chr7	12693005	12697081	http://www.ncbi.nlm.nih.gov/entrez/query.fcgi?db=gene&cmd=Retrieve&dopt=full_report&list_uids=10124
ARL4C	ARL7	NM_005737	3338.79	4807.48	4359.68	4225.18	1.43989	1.30577	1.26548	NM_005737	ADP-ribosylation factor-like 4C	HG18;NCBI Build 36	transcript	chr2	235066423	235070432	http://www.ncbi.nlm.nih.gov/entrez/query.fcgi?db=gene&cmd=Retrieve&dopt=full_report&list_uids=10123
ARL4D	ARF4L	NM_001661	538.203	564.344	556.756	613.437	1.04857	1.03447	1.13979	NM_001661	ADP-ribosylation factor-like 4D	HG18;NCBI Build 36	transcript	chr17	38831884	38834030	http://www.ncbi.nlm.nih.gov/entrez/query.fcgi?db=gene&cmd=Retrieve&dopt=full_report&list_uids=379
ARL5A	ARFLP5	NM_001037174	1605.18	1725.43	1592.18	1195.81	1.07491	0.991901	0.744969	NM_001037174	ADP-ribosylation factor-like 5A	HG18;NCBI Build 36	transcript	chr2	152365725	152393255	http://www.ncbi.nlm.nih.gov/entrez/query.fcgi?db=gene&cmd=Retrieve&dopt=full_report&list_uids=26225
ARL5B	ARL8	NM_178815	371.001	574.83	535.527	284.34	1.5494	1.44347	0.766414	NM_178815	ADP-ribosylation factor-like 5B	HG18;NCBI Build 36	transcript	chr10	18988318	19006946	http://www.ncbi.nlm.nih.gov/entrez/query.fcgi?db=gene&cmd=Retrieve&dopt=full_report&list_uids=221079
ARL5C	ARL12	XM_372668	26.0444	16.4576	37.3145	24.7691	0.631906	1.43273	0.951034	XM_372668	ADP-ribosylation factor-like 5C	HG18;NCBI Build 36	transcript	chr17	34570463	34575539	http://www.ncbi.nlm.nih.gov/entrez/query.fcgi?db=gene&cmd=Retrieve&dopt=full_report&list_uids=390790
ARL6	BBS3	NM_177976	26.0444	17.2639	18.5852	19.5655	0.662864	0.713597	0.751236	NM_177976	ADP-ribosylation factor-like 6	HG18;NCBI Build 36	transcript	chr3	98966284	99000063	http://www.ncbi.nlm.nih.gov/entrez/query.fcgi?db=gene&cmd=Retrieve&dopt=full_report&list_uids=84100
ARL6	BBS3	NM_032146	352.772	320.429	186.429	202.52	0.908317	0.528469	0.574082	NM_032146	ADP-ribosylation factor-like 6	HG18;NCBI Build 36	transcript	chr3	98966284	99000063	http://www.ncbi.nlm.nih.gov/entrez/query.fcgi?db=gene&cmd=Retrieve&dopt=full_report&list_uids=84100
ARL6IP	AIP1	NM_015161	8066.98	9060.94	8279.99	7526.29	1.12321	1.02641	0.932975	NM_015161	ADP-ribosylation factor-like 6 interacting protein	HG18;NCBI Build 36	transcript	chr16	18710491	18720358	http://www.ncbi.nlm.nih.gov/entrez/query.fcgi?db=gene&cmd=Retrieve&dopt=full_report&list_uids=23204
ARL6IP2	ARL3IP2	NM_022374	483.123	532.929	489.395	369.429	1.10309	1.01298	0.764669	NM_022374	ADP-ribosylation factor-like 6 interacting protein 2	HG18;NCBI Build 36	transcript	chr2	38376627	38457919	http://www.ncbi.nlm.nih.gov/entrez/query.fcgi?db=gene&cmd=Retrieve&dopt=full_report&list_uids=64225
ARL6IP4	MGC814	NM_016638	5045.68	7369.43	4801.11	6701.63	1.46054	0.951529	1.32819	NM_016638	ADP-ribosylation-like factor 6 interacting protein 4	HG18;NCBI Build 36	transcript	chr12	122030832	122033413	http://www.ncbi.nlm.nih.gov/entrez/query.fcgi?db=gene&cmd=Retrieve&dopt=full_report&list_uids=51329
ARL6IP4	MGC814	NM_001002252	3043.72	3450.71	2898.58	3635.95	1.13372	0.952314	1.19457	NM_001002252	ADP-ribosylation-like factor 6 interacting protein 4	HG18;NCBI Build 36	transcript	chr12	122030832	122033413	http://www.ncbi.nlm.nih.gov/entrez/query.fcgi?db=gene&cmd=Retrieve&dopt=full_report&list_uids=51329
ARL6IP4	MGC814	NM_001002251	6855.15	5546.84	6142.18	7906.43	0.809148	0.895994	1.15336	NM_001002251	ADP-ribosylation-like factor 6 interacting protein 4	HG18;NCBI Build 36	transcript	chr12	122030832	122033413	http://www.ncbi.nlm.nih.gov/entrez/query.fcgi?db=gene&cmd=Retrieve&dopt=full_report&list_uids=51329
ARL6IP5	DERP11	NM_006407	969.929	990.058	975.179	1292.42	1.02075	1.00541	1.33249	NM_006407	ADP-ribosylation-like factor 6 interacting protein 5	HG18;NCBI Build 36	transcript	chr3	69216779	69237929	http://www.ncbi.nlm.nih.gov/entrez/query.fcgi?db=gene&cmd=Retrieve&dopt=full_report&list_uids=10550
ARL6IP6	MGC33864	NM_152522	8732.42	9039.37	7264.94	5112.97	1.03515	0.83195	0.585515	NM_152522	ADP-ribosylation-like factor 6 interacting protein 6	HG18;NCBI Build 36	transcript	chr2	153283372	153325669	http://www.ncbi.nlm.nih.gov/entrez/query.fcgi?db=gene&cmd=Retrieve&dopt=full_report&list_uids=151188
ARL8A	ARL10B	NM_138795	675.179	607.341	679.539	883.179	0.899525	1.00646	1.30807	NM_138795	ADP-ribosylation factor-like 8A	HG18;NCBI Build 36	transcript	chr1	200368599	200380489	http://www.ncbi.nlm.nih.gov/entrez/query.fcgi?db=gene&cmd=Retrieve&dopt=full_report&list_uids=127829
ARL8B	ARL10C	NM_018184	3611.15	3808.98	4147.18	3185.18	1.05478	1.14844	0.882041	NM_018184	ADP-ribosylation factor-like 8B	HG18;NCBI Build 36	transcript	chr3	5138929	5197601	http://www.ncbi.nlm.nih.gov/entrez/query.fcgi?db=gene&cmd=Retrieve&dopt=full_report&list_uids=55207
ARL9	-	NM_206919	27.2721	29.6351	30.8946	22.2231	1.08665	1.13283	0.814866	NM_206919	ADP-ribosylation factor-like 9	HG18;NCBI Build 36	transcript	chr4	57066131	57084815	http://www.ncbi.nlm.nih.gov/entrez/query.fcgi?db=gene&cmd=Retrieve&dopt=full_report&list_uids=132946
ARMC1	Arcp	NM_018120	6892.68	6765.85	5909.73	5973.93	0.981599	0.857392	0.866706	NM_018120	armadillo repeat containing 1	HG18;NCBI Build 36	transcript	chr8	66677617	66708986	http://www.ncbi.nlm.nih.gov/entrez/query.fcgi?db=gene&cmd=Retrieve&dopt=full_report&list_uids=55156
ARMC2	DKFZP434P0714	NM_032131	21.6426	24.7351	19.6736	25.3381	1.14289	0.909022	1.17075	NM_032131	armadillo repeat containing 2	HG18;NCBI Build 36	transcript	chr6	109276317	109401877	http://www.ncbi.nlm.nih.gov/entrez/query.fcgi?db=gene&cmd=Retrieve&dopt=full_report&list_uids=84071
ARMC3	FLJ25845	NM_173081	38.7053	24.0965	38.4129	25.4741	0.622563	0.992445	0.658155	NM_173081	armadillo repeat containing 3	HG18;NCBI Build 36	transcript	chr10	23256965	23366520	http://www.ncbi.nlm.nih.gov/entrez/query.fcgi?db=gene&cmd=Retrieve&dopt=full_report&list_uids=219681
ARMC4	DKFZP434P1735	NM_018076	1082.63	1331.55	1157.45	1725.27	1.22992	1.0691	1.59359	NM_018076	armadillo repeat containing 4	HG18;NCBI Build 36	transcript	chr10	28141102	28327983	http://www.ncbi.nlm.nih.gov/entrez/query.fcgi?db=gene&cmd=Retrieve&dopt=full_report&list_uids=55130
ARMC5	FLJ00019	NM_024742	153.43	175.929	194.679	199.429	1.14664	1.26885	1.29981	NM_024742	armadillo repeat containing 5	HG18;NCBI Build 36	transcript	chr16	31377817	31385988	http://www.ncbi.nlm.nih.gov/entrez/query.fcgi?db=gene&cmd=Retrieve&dopt=full_report&list_uids=79798
ARMC6	MGC19595	NM_033415	362.936	337.769	272.114	215.801	0.930656	0.749758	0.594598	NM_033415	armadillo repeat containing 6	HG18;NCBI Build 36	transcript	chr19	19005470	19029980	http://www.ncbi.nlm.nih.gov/entrez/query.fcgi?db=gene&cmd=Retrieve&dopt=full_report&list_uids=93436
ARMC7	FLJ22160	NM_024585	317.481	203.947	215.697	231.519	0.642392	0.6794	0.729237	NM_024585	armadillo repeat containing 7	HG18;NCBI Build 36	transcript	chr17	70617676	70637955	http://www.ncbi.nlm.nih.gov/entrez/query.fcgi?db=gene&cmd=Retrieve&dopt=full_report&list_uids=79637
ARMC8	HSPC056	NM_014154	318.689	590.891	422.679	331.429	1.85413	1.32631	1.03998	NM_014154	armadillo repeat containing 8	HG18;NCBI Build 36	transcript	chr3	139388837	139448419	http://www.ncbi.nlm.nih.gov/entrez/query.fcgi?db=gene&cmd=Retrieve&dopt=full_report&list_uids=25852
ARMC8	HSPC056	NM_015396	180.081	169.179	100.28	86.002	0.939464	0.556863	0.477575	NM_015396	armadillo repeat containing 8	HG18;NCBI Build 36	transcript	chr3	139388837	139498909	http://www.ncbi.nlm.nih.gov/entrez/query.fcgi?db=gene&cmd=Retrieve&dopt=full_report&list_uids=25852
ARMC9	ARM	NM_025139	1031.87	1343.64	1353.6	938.437	1.30214	1.31179	0.909451	NM_025139	armadillo repeat containing 9	HG18;NCBI Build 36	transcript	chr2	231771622	231918157	http://www.ncbi.nlm.nih.gov/entrez/query.fcgi?db=gene&cmd=Retrieve&dopt=full_report&list_uids=80210
ARMCX1	ALEX1	NM_016608	3623.23	3118.93	3023.68	2841.39	0.860814	0.834525	0.784215	NM_016608	armadillo repeat containing, X-linked 1	HG18;NCBI Build 36	transcript	chrX	100692169	100696339	http://www.ncbi.nlm.nih.gov/entrez/query.fcgi?db=gene&cmd=Retrieve&dopt=full_report&list_uids=51309
ARMCX2	ALEX2	NM_014782	596.033	629.343	654.179	768.929	1.05589	1.09756	1.29008	NM_014782	armadillo repeat containing, X-linked 2	HG18;NCBI Build 36	transcript	chrX	100796922	100801488	http://www.ncbi.nlm.nih.gov/entrez/query.fcgi?db=gene&cmd=Retrieve&dopt=full_report&list_uids=9823
ARMCX3	ALEX3	NM_016607	9198.86	8184.11	8596.34	9314.6	0.889687	0.9345	1.01258	NM_016607	armadillo repeat containing, X-linked 3	HG18;NCBI Build 36	transcript	chrX	100764775	100769487	http://www.ncbi.nlm.nih.gov/entrez/query.fcgi?db=gene&cmd=Retrieve&dopt=full_report&list_uids=51566
ARMCX4	DKFZp781M0415	NM_152583	169.592	249.679	214.179	350.866	1.47224	1.26291	2.06888	NM_152583	armadillo repeat containing, X-linked 4	HG18;NCBI Build 36	transcript	chrX	100627117	100675102	http://www.ncbi.nlm.nih.gov/entrez/query.fcgi?db=gene&cmd=Retrieve&dopt=full_report&list_uids=158947
ARMCX5	DKFZp686A22185	NM_022838	1915.93	1760.18	2245.75	1759.68	0.918707	1.17215	0.918446	NM_022838	armadillo repeat containing, X-linked 5	HG18;NCBI Build 36	transcript	chrX	101740813	101745743	http://www.ncbi.nlm.nih.gov/entrez/query.fcgi?db=gene&cmd=Retrieve&dopt=full_report&list_uids=64860
ARMCX6	FLJ20811	NM_001009584	5269.62	4349.18	3896	5163.68	0.825331	0.739332	0.979896	NM_001009584	armadillo repeat containing, X-linked 6	HG18;NCBI Build 36	transcript	chrX	100756763	100759647	http://www.ncbi.nlm.nih.gov/entrez/query.fcgi?db=gene&cmd=Retrieve&dopt=full_report&list_uids=54470
ARMET	ARP	NM_006010	27328.7	28680.4	37486.9	48817.2	1.04946	1.3717	1.7863	NM_006010	arginine-rich, mutated in early stage tumors	HG18;NCBI Build 36	transcript	chr3	51397742	51401815	http://www.ncbi.nlm.nih.gov/entrez/query.fcgi?db=gene&cmd=Retrieve&dopt=full_report&list_uids=7873
ARMETL1	-	NM_001029954	100.28	90.7358	98.2212	189.179	0.904822	0.979467	1.88651	NM_001029954	arginine-rich, mutated in early stage tumors-like 1	HG18;NCBI Build 36	transcript	chr10	14901254	14920583	http://www.ncbi.nlm.nih.gov/entrez/query.fcgi?db=gene&cmd=Retrieve&dopt=full_report&list_uids=441549
ARNT	HIF-1beta	NM_001668	3470.98	3046.65	3094.68	4809.99	0.87775	0.891586	1.38577	NM_001668	aryl hydrocarbon receptor nuclear translocator	HG18;NCBI Build 36	transcript	chr1	149048809	149115810	http://www.ncbi.nlm.nih.gov/entrez/query.fcgi?db=gene&cmd=Retrieve&dopt=full_report&list_uids=405
ARNT2	KIAA0307	NM_014862	5710.45	5423.89	4617.56	6081.64	0.949818	0.808615	1.065	NM_014862	aryl-hydrocarbon receptor nuclear translocator 2	HG18;NCBI Build 36	transcript	chr15	78483746	78677333	http://www.ncbi.nlm.nih.gov/entrez/query.fcgi?db=gene&cmd=Retrieve&dopt=full_report&list_uids=9915
ARNTL	BMAL1	NM_001030272	1031.43	792.179	904.329	1084.78	0.76804	0.876773	1.05173	NM_001030272	aryl hydrocarbon receptor nuclear translocator-like	HG18;NCBI Build 36	transcript	chr11	13255900	13365389	http://www.ncbi.nlm.nih.gov/entrez/query.fcgi?db=gene&cmd=Retrieve&dopt=full_report&list_uids=406
ARNTL2	BMAL2	NM_020183	2583.5	2016.18	2680.7	2627.18	0.780406	1.03762	1.01691	NM_020183	aryl hydrocarbon receptor nuclear translocator-like 2	HG18;NCBI Build 36	transcript	chr12	27377254	27464733	http://www.ncbi.nlm.nih.gov/entrez/query.fcgi?db=gene&cmd=Retrieve&dopt=full_report&list_uids=56938
ARPC1A	Arc40	NM_006409	8518.08	7366.15	8560.92	6465.62	0.864767	1.00503	0.759047	NM_006409	actin related protein 2/3 complex, subunit 1A, 41kDa	HG18;NCBI Build 36	transcript	chr7	98761445	98801821	http://www.ncbi.nlm.nih.gov/entrez/query.fcgi?db=gene&cmd=Retrieve&dopt=full_report&list_uids=10552
ARPC1B	ARC41	NM_005720	2199.35	3000.16	3259.05	2334.37	1.36411	1.48182	1.06139	NM_005720	actin related protein 2/3 complex, subunit 1B, 41kDa	HG18;NCBI Build 36	transcript	chr7	98810264	98830360	http://www.ncbi.nlm.nih.gov/entrez/query.fcgi?db=gene&cmd=Retrieve&dopt=full_report&list_uids=10095
ARPC2	ARC34	NM_152862	38474.7	41973.3	41397.8	39873.2	1.09093	1.07597	1.03635	NM_152862	actin related protein 2/3 complex, subunit 2, 34kDa	HG18;NCBI Build 36	transcript	chr2	218790118	218827316	http://www.ncbi.nlm.nih.gov/entrez/query.fcgi?db=gene&cmd=Retrieve&dopt=full_report&list_uids=10109
ARPC2	ARC34	NM_005731	43852.2	36264.2	45412.9	36852.7	0.826964	1.03559	0.840384	NM_005731	actin related protein 2/3 complex, subunit 2, 34kDa	HG18;NCBI Build 36	transcript	chr2	218790364	218827316	http://www.ncbi.nlm.nih.gov/entrez/query.fcgi?db=gene&cmd=Retrieve&dopt=full_report&list_uids=10109
ARPC3	ARC21	NM_005719	15101.3	12943.1	13233.8	15822.9	0.85708	0.876332	1.04778	NM_005719	actin related protein 2/3 complex, subunit 3, 21kDa	HG18;NCBI Build 36	transcript	chr12	109357088	109372541	http://www.ncbi.nlm.nih.gov/entrez/query.fcgi?db=gene&cmd=Retrieve&dopt=full_report&list_uids=10094
ARPC4	ARC20	NM_001024959	8868.8	8806.77	8140.93	8522.18	0.993006	0.917929	0.960917	NM_001024959	actin related protein 2/3 complex, subunit 4, 20kDa	HG18;NCBI Build 36	transcript	chr3	9809226	9823789	http://www.ncbi.nlm.nih.gov/entrez/query.fcgi?db=gene&cmd=Retrieve&dopt=full_report&list_uids=10093
ARPC4	ARC20	NM_001024960	8433.03	8227.57	8696.08	8030.11	0.975636	1.03119	0.95222	NM_001024960	actin related protein 2/3 complex, subunit 4, 20kDa	HG18;NCBI Build 36	transcript	chr3	9809226	9823789	http://www.ncbi.nlm.nih.gov/entrez/query.fcgi?db=gene&cmd=Retrieve&dopt=full_report&list_uids=10093
ARPC4	ARC20	NM_005718	8509.43	9069.43	10143.7	7445.43	1.06581	1.19205	0.874962	NM_005718	actin related protein 2/3 complex, subunit 4, 20kDa	HG18;NCBI Build 36	transcript	chr3	9809226	9823789	http://www.ncbi.nlm.nih.gov/entrez/query.fcgi?db=gene&cmd=Retrieve&dopt=full_report&list_uids=10093
ARPC5	ARC16	NM_005717	6555.82	6360.93	6389.8	7001.18	0.970272	0.974675	1.06793	NM_005717	actin related protein 2/3 complex, subunit 5, 16kDa	HG18;NCBI Build 36	transcript	chr1	181861954	181871608	http://www.ncbi.nlm.nih.gov/entrez/query.fcgi?db=gene&cmd=Retrieve&dopt=full_report&list_uids=10092
ARPC5L	ARC16-2	NM_030978	3092.21	3583.43	3100.88	2558.18	1.15886	1.00281	0.827299	NM_030978	actin related protein 2/3 complex, subunit 5-like	HG18;NCBI Build 36	transcript	chr9	126671304	126679517	http://www.ncbi.nlm.nih.gov/entrez/query.fcgi?db=gene&cmd=Retrieve&dopt=full_report&list_uids=81873
ARPM1	MGC15664	NM_032487	154.18	159.753	83.5765	89.2731	1.03615	0.542072	0.57902	NM_032487	actin related protein M1	HG18;NCBI Build 36	transcript	chr3	170967406	170970377	http://www.ncbi.nlm.nih.gov/entrez/query.fcgi?db=gene&cmd=Retrieve&dopt=full_report&list_uids=84517
ARPP-19	ARPP-16	NM_006628	11283.1	10467.8	9464.03	9357.16	0.927741	0.83878	0.829309	NM_006628	cyclic AMP phosphoprotein, 19 kD	HG18;NCBI Build 36	transcript	chr15	50626723	50648505	http://www.ncbi.nlm.nih.gov/entrez/query.fcgi?db=gene&cmd=Retrieve&dopt=full_report&list_uids=10776
ARPP-21	-	NM_016300	24.9683	27.2452	21.7543	19.5156	1.09119	0.871277	0.781615	NM_016300	cyclic AMP-regulated phosphoprotein, 21 kD	HG18;NCBI Build 36	transcript	chr3	35658852	35810992	http://www.ncbi.nlm.nih.gov/entrez/query.fcgi?db=gene&cmd=Retrieve&dopt=full_report&list_uids=10777
ARPP-21	-	NM_001025068	31.727	25.617	39.7685	24.1631	0.80742	1.25346	0.761594	NM_001025068	cyclic AMP-regulated phosphoprotein, 21 kD	HG18;NCBI Build 36	transcript	chr3	35696119	35702383	http://www.ncbi.nlm.nih.gov/entrez/query.fcgi?db=gene&cmd=Retrieve&dopt=full_report&list_uids=10777
ARR3	ARRX	NM_004312	27.0875	17.9441	23.6647	43.5598	0.662449	0.873639	1.60811	NM_004312	arrestin 3, retinal (X-arrestin)	HG18;NCBI Build 36	transcript	chrX	69404926	69418415	http://www.ncbi.nlm.nih.gov/entrez/query.fcgi?db=gene&cmd=Retrieve&dopt=full_report&list_uids=407
ARRB1	ARB1	NM_020251	4201.18	3983.68	3804.21	3342.69	0.948229	0.905511	0.795656	NM_020251	arrestin, beta 1	HG18;NCBI Build 36	transcript	chr11	74654129	74740521	http://www.ncbi.nlm.nih.gov/entrez/query.fcgi?db=gene&cmd=Retrieve&dopt=full_report&list_uids=408
ARRB1	ARB1	NM_004041	3641.24	4100.9	2915.43	2540.43	1.12624	0.800668	0.697682	NM_004041	arrestin, beta 1	HG18;NCBI Build 36	transcript	chr11	74654129	74740521	http://www.ncbi.nlm.nih.gov/entrez/query.fcgi?db=gene&cmd=Retrieve&dopt=full_report&list_uids=408
ARRB2	ARB2	NM_004313	3606.18	4723.9	4602.93	3811.48	1.30995	1.2764	1.05693	NM_004313	arrestin, beta 2	HG18;NCBI Build 36	transcript	chr17	4560537	4571544	http://www.ncbi.nlm.nih.gov/entrez/query.fcgi?db=gene&cmd=Retrieve&dopt=full_report&list_uids=409
ARRDC1	MGC40555	NM_152285	493.573	547.439	457.018	767.807	1.10913	0.925937	1.55561	NM_152285	arrestin domain containing 1	HG18;NCBI Build 36	transcript	chr9	139619916	139629633	http://www.ncbi.nlm.nih.gov/entrez/query.fcgi?db=gene&cmd=Retrieve&dopt=full_report&list_uids=92714
ARRDC2	CLONE24945	NM_001025604	378.062	326.303	319.679	404.179	0.863093	0.845574	1.06908	NM_001025604	arrestin domain containing 2	HG18;NCBI Build 36	transcript	chr19	17972943	17985911	http://www.ncbi.nlm.nih.gov/entrez/query.fcgi?db=gene&cmd=Retrieve&dopt=full_report&list_uids=27106
ARRDC3	KIAA1376	NM_020801	1423.83	2003.43	2250.93	1542.1	1.40707	1.5809	1.08306	NM_020801	arrestin domain containing 3	HG18;NCBI Build 36	transcript	chr5	90700296	90714877	http://www.ncbi.nlm.nih.gov/entrez/query.fcgi?db=gene&cmd=Retrieve&dopt=full_report&list_uids=57561
ARRDC4	FLJ36045	NM_183376	521.429	1064.07	1341.93	1002.93	2.04067	2.57357	1.92342	NM_183376	arrestin domain containing 4	HG18;NCBI Build 36	transcript	chr15	96304946	96318064	http://www.ncbi.nlm.nih.gov/entrez/query.fcgi?db=gene&cmd=Retrieve&dopt=full_report&list_uids=91947
ARS2	ASR2	NM_015908	5825.68	5811.24	5250.54	3531.61	0.99752	0.901275	0.606214	NM_015908	ARS2 protein	HG18;NCBI Build 36	transcript	chr7	100310670	100324221	http://www.ncbi.nlm.nih.gov/entrez/query.fcgi?db=gene&cmd=Retrieve&dopt=full_report&list_uids=51593
ARSA	MLD	NM_000487	70.8341	82.5603	103.615	155.148	1.16554	1.46278	2.1903	NM_000487	arylsulfatase A	HG18;NCBI Build 36	transcript	chr22	49410314	49413442	http://www.ncbi.nlm.nih.gov/entrez/query.fcgi?db=gene&cmd=Retrieve&dopt=full_report&list_uids=410
ARSB	ASB	NM_198709	567.929	664.703	547.625	621.179	1.1704	0.964249	1.09376	NM_198709	arylsulfatase B	HG18;NCBI Build 36	transcript	chr5	78147295	78317522	http://www.ncbi.nlm.nih.gov/entrez/query.fcgi?db=gene&cmd=Retrieve&dopt=full_report&list_uids=411
ARSB	ASB	NM_000046	1151.96	1357.86	978.551	1071.66	1.17874	0.849463	0.930286	NM_000046	arylsulfatase B	HG18;NCBI Build 36	transcript	chr5	78108787	78318113	http://www.ncbi.nlm.nih.gov/entrez/query.fcgi?db=gene&cmd=Retrieve&dopt=full_report&list_uids=411
ARSD	-	NM_009589	195.145	211.341	200.679	341.929	1.083	1.02836	1.75218	NM_009589	arylsulfatase D	HG18;NCBI Build 36	transcript	chrX	2841654	2857392	http://www.ncbi.nlm.nih.gov/entrez/query.fcgi?db=gene&cmd=Retrieve&dopt=full_report&list_uids=414
ARSD	-	NM_001669	3554.93	2953.52	3288.43	3719.91	0.830824	0.925034	1.04641	NM_001669	arylsulfatase D	HG18;NCBI Build 36	transcript	chrX	2832010	2857392	http://www.ncbi.nlm.nih.gov/entrez/query.fcgi?db=gene&cmd=Retrieve&dopt=full_report&list_uids=414
ARSE	CDPX	NM_000047	392.635	247.429	309.622	263.679	0.630176	0.788574	0.671563	NM_000047	arylsulfatase E (chondrodysplasia punctata 1)	HG18;NCBI Build 36	transcript	chrX	2862851	2892311	http://www.ncbi.nlm.nih.gov/entrez/query.fcgi?db=gene&cmd=Retrieve&dopt=full_report&list_uids=415
ARSF	ASF	NM_004042	47.6886	20.324	27.8882	42.0493	0.426182	0.584798	0.881747	NM_004042	arylsulfatase F	HG18;NCBI Build 36	transcript	chrX	2994852	3040747	http://www.ncbi.nlm.nih.gov/entrez/query.fcgi?db=gene&cmd=Retrieve&dopt=full_report&list_uids=416
ARSG	KIAA1001	NM_014960	101.768	118.697	117.201	123.791	1.16635	1.15165	1.21641	NM_014960	arylsulfatase G	HG18;NCBI Build 36	transcript	chr17	63815190	63928595	http://www.ncbi.nlm.nih.gov/entrez/query.fcgi?db=gene&cmd=Retrieve&dopt=full_report&list_uids=22901
ARSH	sulfatase	NM_001011719	17.0176	30.3394	28.7226	24.3615	1.78282	1.68782	1.43155	NM_001011719	arylsulfatase family, member H	HG18;NCBI Build 36	transcript	chrX	2934653	2961426	http://www.ncbi.nlm.nih.gov/entrez/query.fcgi?db=gene&cmd=Retrieve&dopt=full_report&list_uids=347527
ARSI	FLJ16069	NM_001012301	4088.68	3177.83	2016.8	3239.43	0.777226	0.493263	0.792292	NM_001012301	arylsulfatase family, member I	HG18;NCBI Build 36	transcript	chr5	149656969	149662129	http://www.ncbi.nlm.nih.gov/entrez/query.fcgi?db=gene&cmd=Retrieve&dopt=full_report&list_uids=340075
ARSJ	FLJ23548	NM_024590	259.972	362.179	304.897	240.929	1.39315	1.17281	0.926751	NM_024590	arylsulfatase family, member J	HG18;NCBI Build 36	transcript	chr4	115040887	115120526	http://www.ncbi.nlm.nih.gov/entrez/query.fcgi?db=gene&cmd=Retrieve&dopt=full_report&list_uids=79642
ARSK	DKFZp313G1735	NM_198150	3628.22	3373.24	3436.05	2698.81	0.929723	0.947036	0.743839	NM_198150	arylsulfatase family, member K	HG18;NCBI Build 36	transcript	chr5	94916620	94965638	http://www.ncbi.nlm.nih.gov/entrez/query.fcgi?db=gene&cmd=Retrieve&dopt=full_report&list_uids=153642
ART1	ART2	NM_004314	64.7748	74.9639	52.3454	61.2582	1.1573	0.808114	0.94571	NM_004314	ADP-ribosyltransferase 1	HG18;NCBI Build 36	transcript	chr11	3622936	3642222	http://www.ncbi.nlm.nih.gov/entrez/query.fcgi?db=gene&cmd=Retrieve&dopt=full_report&list_uids=417
ART3	-	NM_001179	16.6074	14.558	18.8271	18.4844	0.876597	1.13366	1.11302	NM_001179	ADP-ribosyltransferase 3	HG18;NCBI Build 36	transcript	chr4	77214886	77252965	http://www.ncbi.nlm.nih.gov/entrez/query.fcgi?db=gene&cmd=Retrieve&dopt=full_report&list_uids=419
ART4	CD297	NM_021071	17.9116	20.6436	20.6194	14.9494	1.15253	1.15118	0.834621	NM_021071	ADP-ribosyltransferase 4 (Dombrock blood group)	HG18;NCBI Build 36	transcript	chr12	14873511	14887680	http://www.ncbi.nlm.nih.gov/entrez/query.fcgi?db=gene&cmd=Retrieve&dopt=full_report&list_uids=420
ART5	MGC22848	NM_053017	26.0444	27.2864	44.6648	15.836	1.04769	1.71495	0.608039	NM_053017	ADP-ribosyltransferase 5	HG18;NCBI Build 36	transcript	chr11	3616308	3620008	http://www.ncbi.nlm.nih.gov/entrez/query.fcgi?db=gene&cmd=Retrieve&dopt=full_report&list_uids=116969
ARTN	EVN	NM_057160	106.516	137.916	118.947	143.18	1.2948	1.11671	1.34422	NM_057160	artemin	HG18;NCBI Build 36	transcript	chr1	44174240	44175471	http://www.ncbi.nlm.nih.gov/entrez/query.fcgi?db=gene&cmd=Retrieve&dopt=full_report&list_uids=9048
ARTN	EVN	NM_003976	21.3039	27.2887	43.7019	28.6069	1.28093	2.05136	1.3428	NM_003976	artemin	HG18;NCBI Build 36	transcript	chr1	44173617	44175471	http://www.ncbi.nlm.nih.gov/entrez/query.fcgi?db=gene&cmd=Retrieve&dopt=full_report&list_uids=9048
ARTN	EVN	NM_057090	101.826	114.388	122.942	115.454	1.12336	1.20737	1.13384	NM_057090	artemin	HG18;NCBI Build 36	transcript	chr1	44173887	44175471	http://www.ncbi.nlm.nih.gov/entrez/query.fcgi?db=gene&cmd=Retrieve&dopt=full_report&list_uids=9048
ARTN	EVN	NM_057091	74.9327	94.3457	72.2285	81.8765	1.25907	0.963912	1.09267	NM_057091	artemin	HG18;NCBI Build 36	transcript	chr1	44171578	44175471	http://www.ncbi.nlm.nih.gov/entrez/query.fcgi?db=gene&cmd=Retrieve&dopt=full_report&list_uids=9048
ARTS-1	A-LAP	NM_016442	86.2543	113.732	111.772	132.684	1.31856	1.29584	1.53829	NM_016442	type 1 tumor necrosis factor receptor shedding aminopeptidase regulator	HG18;NCBI Build 36	transcript	chr5	96122276	96169398	http://www.ncbi.nlm.nih.gov/entrez/query.fcgi?db=gene&cmd=Retrieve&dopt=full_report&list_uids=51752
ARV1	-	NM_022786	1166.57	1249.51	1290.39	1214.72	1.07109	1.10614	1.04128	NM_022786	ARV1 homolog (S. cerevisiae)	HG18;NCBI Build 36	transcript	chr1	229181445	229203102	http://www.ncbi.nlm.nih.gov/entrez/query.fcgi?db=gene&cmd=Retrieve&dopt=full_report&list_uids=64801
ARVCF	FLJ35345	NM_001670	109.44	158.006	107.257	166.298	1.44377	0.980052	1.51954	NM_001670	armadillo repeat gene deletes in velocardiofacial syndrome	HG18;NCBI Build 36	transcript	chr22	18337418	18384309	http://www.ncbi.nlm.nih.gov/entrez/query.fcgi?db=gene&cmd=Retrieve&dopt=full_report&list_uids=421
ARX	ISSX	NM_139058	68.1655	60.3448	90.1747	106.619	0.885269	1.32288	1.56412	NM_139058	aristaless related homeobox	HG18;NCBI Build 36	transcript	chrX	24932212	24943775	http://www.ncbi.nlm.nih.gov/entrez/query.fcgi?db=gene&cmd=Retrieve&dopt=full_report&list_uids=170302
AS3MT	CYT19	NM_020682	489.754	687.269	739.273	750.93	1.40329	1.50948	1.53328	NM_020682	arsenic (+3 oxidation state) methyltransferase	HG18;NCBI Build 36	transcript	chr10	104619262	104651646	http://www.ncbi.nlm.nih.gov/entrez/query.fcgi?db=gene&cmd=Retrieve&dopt=full_report&list_uids=57412
ASAH1	AC	NM_004315	12695	13067.5	11250.4	16683.4	1.02934	0.886204	1.31417	NM_004315	N-acylsphingosine amidohydrolase (acid ceramidase) 1	HG18;NCBI Build 36	transcript	chr8	17958220	17986757	http://www.ncbi.nlm.nih.gov/entrez/query.fcgi?db=gene&cmd=Retrieve&dopt=full_report&list_uids=427
ASAH2	HNAC1	NM_019893	36.9136	32.013	28.8592	27.7572	0.867241	0.781804	0.751951	NM_019893	N-acylsphingosine amidohydrolase (non-lysosomal ceramidase) 2	HG18;NCBI Build 36	transcript	chr10	51617077	51678319	http://www.ncbi.nlm.nih.gov/entrez/query.fcgi?db=gene&cmd=Retrieve&dopt=full_report&list_uids=56624
ASAH3	ACER1	NM_133492	90.4624	36.3242	91.0584	57.3759	0.401539	1.00659	0.634251	NM_133492	N-acylsphingosine amidohydrolase (alkaline ceramidase) 3	HG18;NCBI Build 36	transcript	chr19	6257724	6284562	http://www.ncbi.nlm.nih.gov/entrez/query.fcgi?db=gene&cmd=Retrieve&dopt=full_report&list_uids=125981
ASAH3L	ACER2	NM_001010887	271.929	175.114	243.929	504.709	0.643971	0.897032	1.85603	NM_001010887	N-acylsphingosine amidohydrolase 3-like	HG18;NCBI Build 36	transcript	chr9	19398924	19442500	http://www.ncbi.nlm.nih.gov/entrez/query.fcgi?db=gene&cmd=Retrieve&dopt=full_report&list_uids=340485
ASAHL	NAAA	NM_014435	315.998	262.874	299.679	375.929	0.831885	0.948359	1.18966	NM_014435	N-acylsphingosine amidohydrolase (acid ceramidase)-like	HG18;NCBI Build 36	transcript	chr4	77057648	77081170	http://www.ncbi.nlm.nih.gov/entrez/query.fcgi?db=gene&cmd=Retrieve&dopt=full_report&list_uids=27163
ASAM	ACAM	NM_024769	17239	16803.5	13009.6	10797.7	0.974735	0.754661	0.626351	NM_024769	adipocyte-specific adhesion molecule	HG18;NCBI Build 36	transcript	chr11	122448229	122571217	http://www.ncbi.nlm.nih.gov/entrez/query.fcgi?db=gene&cmd=Retrieve&dopt=full_report&list_uids=79827
ASAP	FLJ21159	NM_024826	708.324	720.551	740.429	833.929	1.01726	1.04533	1.17733	NM_024826	aster-associated protein	HG18;NCBI Build 36	transcript	chr4	156493297	156517572	http://www.ncbi.nlm.nih.gov/entrez/query.fcgi?db=gene&cmd=Retrieve&dopt=full_report&list_uids=79884
ASAP	FLJ21159	NM_001039580	110.22	104.051	114.174	105.243	0.944028	1.03587	0.954845	NM_001039580	aster-associated protein	HG18;NCBI Build 36	transcript	chr4	156483261	156517572	http://www.ncbi.nlm.nih.gov/entrez/query.fcgi?db=gene&cmd=Retrieve&dopt=full_report&list_uids=79884
ASB1	ASB-1	NM_016114	5302.68	6238.19	7347.18	11390	1.17642	1.38556	2.14796	NM_016114	ankyrin repeat and SOCS box-containing 1	HG18;NCBI Build 36	transcript	chr2	239000364	239025629	http://www.ncbi.nlm.nih.gov/entrez/query.fcgi?db=gene&cmd=Retrieve&dopt=full_report&list_uids=51665
ASB10	-	NM_080871	27.7572	20.324	34.173	23.1189	0.732206	1.23114	0.832897	NM_080871	ankyrin repeat and SOCS box-containing 10	HG18;NCBI Build 36	transcript	chr7	150503717	150515411	http://www.ncbi.nlm.nih.gov/entrez/query.fcgi?db=gene&cmd=Retrieve&dopt=full_report&list_uids=136371
ASB11	DKFZp779E2460	NM_080873	37.9617	33.9267	30.8673	40.4913	0.893709	0.813117	1.06664	NM_080873	ankyrin repeat and SOCS box-containing 11	HG18;NCBI Build 36	transcript	chrX	15211547	15243648	http://www.ncbi.nlm.nih.gov/entrez/query.fcgi?db=gene&cmd=Retrieve&dopt=full_report&list_uids=140456
ASB11	DKFZp779E2460	NM_001012428	45.6883	46.0368	33.7954	39.3577	1.00763	0.739695	0.861439	NM_001012428	ankyrin repeat and SOCS box-containing 11	HG18;NCBI Build 36	transcript	chrX	15211547	15242590	http://www.ncbi.nlm.nih.gov/entrez/query.fcgi?db=gene&cmd=Retrieve&dopt=full_report&list_uids=140456
ASB12	FLJ39577	NM_130388	33.5526	25.5995	33.1745	51.9086	0.762966	0.988731	1.54708	NM_130388	ankyrin repeat and SOCS box-containing 12	HG18;NCBI Build 36	transcript	chrX	63360800	63362228	http://www.ncbi.nlm.nih.gov/entrez/query.fcgi?db=gene&cmd=Retrieve&dopt=full_report&list_uids=142689
ASB13	FLJ13134	NM_024701	1300.43	2030.43	1403.43	1677.18	1.56135	1.0792	1.28971	NM_024701	ankyrin repeat and SOCS box-containing 13	HG18;NCBI Build 36	transcript	chr10	5720836	5748547	http://www.ncbi.nlm.nih.gov/entrez/query.fcgi?db=gene&cmd=Retrieve&dopt=full_report&list_uids=79754
ASB14	DKFZp313L0121	NM_130387	234.354	280.929	258.957	192.179	1.19874	1.10498	0.820038	NM_130387	ankyrin repeat and SOCS box-containing 14	HG18;NCBI Build 36	transcript	chr3	57277418	57288020	http://www.ncbi.nlm.nih.gov/entrez/query.fcgi?db=gene&cmd=Retrieve&dopt=full_report&list_uids=142686
ASB15	DKFZp779M1258	NM_080928	16.4576	20.791	21.5235	15.7835	1.26331	1.30782	0.95904	NM_080928	ankyrin repeat and SOCS box-containing 15	HG18;NCBI Build 36	transcript	chr7	123036312	123064322	http://www.ncbi.nlm.nih.gov/entrez/query.fcgi?db=gene&cmd=Retrieve&dopt=full_report&list_uids=142685
ASB16	FLJ30165	NM_080863	213.89	117.952	120.917	186.741	0.55146	0.565324	0.873073	NM_080863	ankyrin repeat and SOCS box-containing 16	HG18;NCBI Build 36	transcript	chr17	39603599	39611977	http://www.ncbi.nlm.nih.gov/entrez/query.fcgi?db=gene&cmd=Retrieve&dopt=full_report&list_uids=92591
ASB17	Asb-17	NM_080868	18.4176	24.1783	16.9317	15.5683	1.31278	0.919322	0.845295	NM_080868	ankyrin repeat and SOCS box-containing 17	HG18;NCBI Build 36	transcript	chr1	76157147	76170704	http://www.ncbi.nlm.nih.gov/entrez/query.fcgi?db=gene&cmd=Retrieve&dopt=full_report&list_uids=127247
ASB18	ASB-18	NM_212556	39.1912	42.0392	34.173	43.8707	1.07267	0.871956	1.1194	NM_212556	ankyrin repeat and SOCS box-containing 18	HG18;NCBI Build 36	transcript	chr2	236766833	236814997	http://www.ncbi.nlm.nih.gov/entrez/query.fcgi?db=gene&cmd=Retrieve&dopt=full_report&list_uids=401036
ASB2	ASB-2	NM_016150	52.1037	48.805	55.8654	65.5819	0.93669	1.0722	1.25868	NM_016150	ankyrin repeat and SOCS box-containing 2	HG18;NCBI Build 36	transcript	chr14	93470265	93493520	http://www.ncbi.nlm.nih.gov/entrez/query.fcgi?db=gene&cmd=Retrieve&dopt=full_report&list_uids=51676
ASB3	ASB-3	NM_016115	2473.14	1966.67	2349.83	2200.89	0.795212	0.950143	0.88992	NM_016115	ankyrin repeat and SOCS box-containing 3	HG18;NCBI Build 36	transcript	chr2	53750621	53867583	http://www.ncbi.nlm.nih.gov/entrez/query.fcgi?db=gene&cmd=Retrieve&dopt=full_report&list_uids=51130
ASB4	ASB-4	NM_016116	19.9167	17.0324	26.2549	18.7852	0.855182	1.31824	0.943188	NM_016116	ankyrin repeat and SOCS box-containing 4	HG18;NCBI Build 36	transcript	chr7	94953219	95005007	http://www.ncbi.nlm.nih.gov/entrez/query.fcgi?db=gene&cmd=Retrieve&dopt=full_report&list_uids=51666
ASB4	ASB-4	NM_145872	38.6187	26.3797	35.4835	28.8823	0.683081	0.918817	0.747884	NM_145872	ankyrin repeat and SOCS box-containing 4	HG18;NCBI Build 36	transcript	chr7	94953219	94996049	http://www.ncbi.nlm.nih.gov/entrez/query.fcgi?db=gene&cmd=Retrieve&dopt=full_report&list_uids=51666
ASB5	-	NM_080874	13.4344	16.9317	20.3552	13.4344	1.26032	1.51516	1	NM_080874	ankyrin repeat and SOCS box-containing 5	HG18;NCBI Build 36	transcript	chr4	177371821	177427269	http://www.ncbi.nlm.nih.gov/entrez/query.fcgi?db=gene&cmd=Retrieve&dopt=full_report&list_uids=140458
ASB6	FLJ20548	NM_017873	971.679	1138.3	979.429	1024.72	1.17148	1.00798	1.05459	NM_017873	ankyrin repeat and SOCS box-containing 6	HG18;NCBI Build 36	transcript	chr9	131436703	131444265	http://www.ncbi.nlm.nih.gov/entrez/query.fcgi?db=gene&cmd=Retrieve&dopt=full_report&list_uids=140459
ASB7	FLJ22551	NM_024708	1882.21	1908.98	1931.42	1816.78	1.01422	1.02615	0.965236	NM_024708	ankyrin repeat and SOCS box-containing 7	HG18;NCBI Build 36	transcript	chr15	98960357	98987937	http://www.ncbi.nlm.nih.gov/entrez/query.fcgi?db=gene&cmd=Retrieve&dopt=full_report&list_uids=140460
ASB7	FLJ22551	NM_198243	661.744	593.041	643.418	419.464	0.896178	0.972306	0.633877	NM_198243	ankyrin repeat and SOCS box-containing 7	HG18;NCBI Build 36	transcript	chr15	98960357	99007174	http://www.ncbi.nlm.nih.gov/entrez/query.fcgi?db=gene&cmd=Retrieve&dopt=full_report&list_uids=140460
ASB8	FLJ21255	NM_024095	361.815	432.204	421.919	430.918	1.19454	1.16612	1.19099	NM_024095	ankyrin repeat and SOCS box-containing 8	HG18;NCBI Build 36	transcript	chr12	46827838	46837644	http://www.ncbi.nlm.nih.gov/entrez/query.fcgi?db=gene&cmd=Retrieve&dopt=full_report&list_uids=140461
ASB9	DKFZp564L0862	NM_001031739	233.432	301.564	360.22	209.229	1.29187	1.54314	0.896314	NM_001031739	ankyrin repeat and SOCS box-containing 9	HG18;NCBI Build 36	transcript	chrX	15172029	15203654	http://www.ncbi.nlm.nih.gov/entrez/query.fcgi?db=gene&cmd=Retrieve&dopt=full_report&list_uids=140462
ASB9	DKFZp564L0862	NM_024087	287.902	318.947	274.063	192.159	1.10783	0.95193	0.667445	NM_024087	ankyrin repeat and SOCS box-containing 9	HG18;NCBI Build 36	transcript	chrX	15172029	15198104	http://www.ncbi.nlm.nih.gov/entrez/query.fcgi?db=gene&cmd=Retrieve&dopt=full_report&list_uids=140462
ASCC1	ASC1p50	NM_015947	1877.93	2082.93	1771.43	2639.18	1.10916	0.943289	1.40537	NM_015947	activating signal cointegrator 1 complex subunit 1	HG18;NCBI Build 36	transcript	chr10	73526283	73645700	http://www.ncbi.nlm.nih.gov/entrez/query.fcgi?db=gene&cmd=Retrieve&dopt=full_report&list_uids=51008
ASCC2	ASC1p100	NM_032204	3153.76	3355.46	3115.79	2397.37	1.06395	0.98796	0.76016	NM_032204	activating signal cointegrator 1 complex subunit 2	HG18;NCBI Build 36	transcript	chr22	28514599	28564254	http://www.ncbi.nlm.nih.gov/entrez/query.fcgi?db=gene&cmd=Retrieve&dopt=full_report&list_uids=84164
ASCC3	ASC1p200	NM_022091	1286.25	1758.27	1180.42	1244.25	1.36698	0.917724	0.967351	NM_022091	activating signal cointegrator 1 complex subunit 3	HG18;NCBI Build 36	transcript	chr6	101410899	101435945	http://www.ncbi.nlm.nih.gov/entrez/query.fcgi?db=gene&cmd=Retrieve&dopt=full_report&list_uids=10973
ASCC3	ASC1p200	NM_006828	2717.43	2601.43	3063.43	2262.93	0.957313	1.12733	0.832746	NM_006828	activating signal cointegrator 1 complex subunit 3	HG18;NCBI Build 36	transcript	chr6	101063328	101435945	http://www.ncbi.nlm.nih.gov/entrez/query.fcgi?db=gene&cmd=Retrieve&dopt=full_report&list_uids=10973
ASCC3L1	BRR2	NM_014014	320.598	292.429	301.679	314.924	0.912136	0.940989	0.982301	NM_014014	activating signal cointegrator 1 complex subunit 3-like 1	HG18;NCBI Build 36	transcript	chr2	96303800	96334988	http://www.ncbi.nlm.nih.gov/entrez/query.fcgi?db=gene&cmd=Retrieve&dopt=full_report&list_uids=23020
ASCIZ	DKFZp779K1455	NM_015251	724.902	923.429	743.929	553.953	1.27387	1.02625	0.764176	NM_015251	ATM/ATR-Substrate Chk2-Interacting Zn2+-finger protein	HG18;NCBI Build 36	transcript	chr16	79626958	79638452	http://www.ncbi.nlm.nih.gov/entrez/query.fcgi?db=gene&cmd=Retrieve&dopt=full_report&list_uids=23300
ASCL1	ASH1	NM_004316	30.6448	29.3242	32.7823	26.3797	0.956906	1.06975	0.860821	NM_004316	achaete-scute complex-like 1 (Drosophila)	HG18;NCBI Build 36	transcript	chr12	101875593	101878421	http://www.ncbi.nlm.nih.gov/entrez/query.fcgi?db=gene&cmd=Retrieve&dopt=full_report&list_uids=429
ASCL2	ASH2	NM_005170	35.9942	41.0131	38.2402	48.6167	1.13944	1.0624	1.35068	NM_005170	achaete-scute complex-like 2 (Drosophila)	HG18;NCBI Build 36	transcript	chr11	2246303	2248758	http://www.ncbi.nlm.nih.gov/entrez/query.fcgi?db=gene&cmd=Retrieve&dopt=full_report&list_uids=430
ASCL3	SGN1	NM_020646	73.8483	60.2359	61.3954	70.6125	0.815671	0.831372	0.956183	NM_020646	achaete-scute complex (Drosophila) homolog-like 3	HG18;NCBI Build 36	transcript	chr11	8915694	8921156	http://www.ncbi.nlm.nih.gov/entrez/query.fcgi?db=gene&cmd=Retrieve&dopt=full_report&list_uids=56676
ASCL4	HASH4	NM_203436	25.9954	25.5072	30.9247	26.7763	0.98122	1.18962	1.03004	NM_203436	achaete-scute complex-like 4 (Drosophila)	HG18;NCBI Build 36	transcript	chr12	106692291	106694545	http://www.ncbi.nlm.nih.gov/entrez/query.fcgi?db=gene&cmd=Retrieve&dopt=full_report&list_uids=121549
ASF1A	CIA	NM_014034	437.118	474.929	428.545	299.679	1.0865	0.980389	0.68558	NM_014034	ASF1 anti-silencing function 1 homolog A (S. cerevisiae)	HG18;NCBI Build 36	transcript	chr6	119263627	119272031	http://www.ncbi.nlm.nih.gov/entrez/query.fcgi?db=gene&cmd=Retrieve&dopt=full_report&list_uids=25842
ASF1B	CIA-II	NM_018154	7448.94	8241.37	6513.18	4592.93	1.10638	0.874377	0.616588	NM_018154	ASF1 anti-silencing function 1 homolog B (S. cerevisiae)	HG18;NCBI Build 36	transcript	chr19	14091320	14108440	http://www.ncbi.nlm.nih.gov/entrez/query.fcgi?db=gene&cmd=Retrieve&dopt=full_report&list_uids=55723
ASGR1	ASGPR	NM_001671	162.697	156.256	227.358	252.132	0.96041	1.39743	1.5497	NM_001671	asialoglycoprotein receptor 1	HG18;NCBI Build 36	transcript	chr17	7017473	7023386	http://www.ncbi.nlm.nih.gov/entrez/query.fcgi?db=gene&cmd=Retrieve&dopt=full_report&list_uids=432
ASGR2	ASGP-R	NM_080912	532.929	360.415	350.133	584.179	0.67629	0.656997	1.09617	NM_080912	asialoglycoprotein receptor 2	HG18;NCBI Build 36	transcript	chr17	6945364	6958803	http://www.ncbi.nlm.nih.gov/entrez/query.fcgi?db=gene&cmd=Retrieve&dopt=full_report&list_uids=433
ASGR2	ASGP-R	NM_001181	28.8403	22.9042	30.2497	23.9624	0.794173	1.04887	0.830865	NM_001181	asialoglycoprotein receptor 2	HG18;NCBI Build 36	transcript	chr17	6945364	6958803	http://www.ncbi.nlm.nih.gov/entrez/query.fcgi?db=gene&cmd=Retrieve&dopt=full_report&list_uids=433
ASH1L	ASH1	NM_018489	12977.7	14160.4	12314.9	13336.7	1.09113	0.94893	1.02766	NM_018489	ash1 (absent, small, or homeotic)-like (Drosophila)	HG18;NCBI Build 36	transcript	chr1	153573367	153798777	http://www.ncbi.nlm.nih.gov/entrez/query.fcgi?db=gene&cmd=Retrieve&dopt=full_report&list_uids=55870
ASH2L	ASH2L1	NM_004674	7244.18	6988.66	6808.29	5934.93	0.964727	0.939829	0.819269	NM_004674	ash2 (absent, small, or homeotic)-like (Drosophila)	HG18;NCBI Build 36	transcript	chr8	38082222	38116216	http://www.ncbi.nlm.nih.gov/entrez/query.fcgi?db=gene&cmd=Retrieve&dopt=full_report&list_uids=9070
ASIP	AGSW	NM_001672	332.127	275.679	188.53	309.429	0.830042	0.567644	0.93166	NM_001672	agouti signaling protein, nonagouti homolog (mouse)	HG18;NCBI Build 36	transcript	chr20	32311831	32320809	http://www.ncbi.nlm.nih.gov/entrez/query.fcgi?db=gene&cmd=Retrieve&dopt=full_report&list_uids=434
ASL	ASAL	NM_001024944	1799.33	1920.18	2178.68	2263.41	1.06717	1.21083	1.25792	NM_001024944	argininosuccinate lyase	HG18;NCBI Build 36	transcript	chr7	65178268	65195765	http://www.ncbi.nlm.nih.gov/entrez/query.fcgi?db=gene&cmd=Retrieve&dopt=full_report&list_uids=435
ASL	ASAL	NM_000048	2170.1	1842.77	2346.71	2233.73	0.849164	1.08139	1.02932	NM_000048	argininosuccinate lyase	HG18;NCBI Build 36	transcript	chr7	65178210	65195765	http://www.ncbi.nlm.nih.gov/entrez/query.fcgi?db=gene&cmd=Retrieve&dopt=full_report&list_uids=435
ASMT	ASMTY	NM_004043	20.3054	18.2302	22.1781	21.4557	0.897801	1.09223	1.05665	NM_004043	acetylserotonin O-methyltransferase	HG18;NCBI Build 36	transcript	chrY	1674347	1721974	http://www.ncbi.nlm.nih.gov/entrez/query.fcgi?db=gene&cmd=Retrieve&dopt=full_report&list_uids=438
ASMTL	ASMTLX	NM_004192	10873.3	9571.83	9967.95	9930.88	0.880307	0.916738	0.913328	NM_004192	acetylserotonin O-methyltransferase-like	HG18;NCBI Build 36	transcript	chrY	1482136	1531733	http://www.ncbi.nlm.nih.gov/entrez/query.fcgi?db=gene&cmd=Retrieve&dopt=full_report&list_uids=8623
ASNA1	ARSA-I	NM_004317	8427.32	9691.35	10388	8268.9	1.14999	1.23266	0.981202	NM_004317	arsA arsenite transporter, ATP-binding, homolog 1 (bacterial)	HG18;NCBI Build 36	transcript	chr19	12709305	12720137	http://www.ncbi.nlm.nih.gov/entrez/query.fcgi?db=gene&cmd=Retrieve&dopt=full_report&list_uids=439
ASNS	TS11	NM_001673	1003.43	1659.74	2298.93	1793.52	1.65407	2.29107	1.78739	NM_001673	asparagine synthetase	HG18;NCBI Build 36	transcript	chr7	97319378	97339719	http://www.ncbi.nlm.nih.gov/entrez/query.fcgi?db=gene&cmd=Retrieve&dopt=full_report&list_uids=440
ASNSD1	FLJ20752	NM_019048	6708.93	6506.18	5830.57	5672.23	0.969779	0.869076	0.845475	NM_019048	asparagine synthetase domain containing 1	HG18;NCBI Build 36	transcript	chr2	190234390	190243800	http://www.ncbi.nlm.nih.gov/entrez/query.fcgi?db=gene&cmd=Retrieve&dopt=full_report&list_uids=54529
ASPA	ACY2	NM_000049	35.1369	25.939	29.8311	25.1854	0.738227	0.848996	0.716779	NM_000049	aspartoacylase (Canavan disease)	HG18;NCBI Build 36	transcript	chr17	3326045	3349450	http://www.ncbi.nlm.nih.gov/entrez/query.fcgi?db=gene&cmd=Retrieve&dopt=full_report&list_uids=443
ASPH	BAH	NM_032466	11335	16482.7	13546.7	16423.1	1.45415	1.19513	1.44889	NM_032466	aspartate beta-hydroxylase	HG18;NCBI Build 36	transcript	chr8	62699657	62789495	http://www.ncbi.nlm.nih.gov/entrez/query.fcgi?db=gene&cmd=Retrieve&dopt=full_report&list_uids=444
ASPH	BAH	NM_004318	18746.2	18717.8	18117.1	19392.7	0.998486	0.966441	1.03449	NM_004318	aspartate beta-hydroxylase	HG18;NCBI Build 36	transcript	chr8	62578373	62789560	http://www.ncbi.nlm.nih.gov/entrez/query.fcgi?db=gene&cmd=Retrieve&dopt=full_report&list_uids=444
ASPH	BAH	NM_020164	8893.83	8742.89	10604.7	9172.68	0.983029	1.19236	1.03135	NM_020164	aspartate beta-hydroxylase	HG18;NCBI Build 36	transcript	chr8	62739837	62764840	http://www.ncbi.nlm.nih.gov/entrez/query.fcgi?db=gene&cmd=Retrieve&dopt=full_report&list_uids=444
ASPHD1	-	NM_181718	615.282	571.728	616.059	695.777	0.929214	1.00126	1.13083	NM_181718	aspartate beta-hydroxylase domain containing 1	HG18;NCBI Build 36	transcript	chr16	29819647	29824878	http://www.ncbi.nlm.nih.gov/entrez/query.fcgi?db=gene&cmd=Retrieve&dopt=full_report&list_uids=253982
ASPHD1	-	NM_198907	94.5303	46.9497	62.0018	73.5003	0.496663	0.655893	0.777532	NM_198907	aspartate beta-hydroxylase domain containing 1	HG18;NCBI Build 36	transcript	chr16	29819647	29838686	http://www.ncbi.nlm.nih.gov/entrez/query.fcgi?db=gene&cmd=Retrieve&dopt=full_report&list_uids=253982
ASPHD2	FLJ39838	NM_020437	676.429	465.732	327.179	564.523	0.688515	0.483686	0.834564	NM_020437	aspartate beta-hydroxylase domain containing 2	HG18;NCBI Build 36	transcript	chr22	25155301	25169571	http://www.ncbi.nlm.nih.gov/entrez/query.fcgi?db=gene&cmd=Retrieve&dopt=full_report&list_uids=57168
ASPM	ASP	NM_018136	3060.1	4009.43	3135.93	1534.92	1.31023	1.02478	0.50159	NM_018136	asp (abnormal spindle)-like, microcephaly associated (Drosophila)	HG18;NCBI Build 36	transcript	chr1	195320076	195382190	http://www.ncbi.nlm.nih.gov/entrez/query.fcgi?db=gene&cmd=Retrieve&dopt=full_report&list_uids=259266
ASPN	FLJ20129	NM_017680	72.8282	86.7013	51.1195	48.7779	1.19049	0.701919	0.669767	NM_017680	asporin (LRR class 1)	HG18;NCBI Build 36	transcript	chr9	94258307	94284609	http://www.ncbi.nlm.nih.gov/entrez/query.fcgi?db=gene&cmd=Retrieve&dopt=full_report&list_uids=54829
ASPSCR1	ASPCR1	NM_024083	926.44	786.501	826.644	1016.31	0.848949	0.89228	1.097	NM_024083	alveolar soft part sarcoma chromosome region, candidate 1	HG18;NCBI Build 36	transcript	chr17	77528714	77568571	http://www.ncbi.nlm.nih.gov/entrez/query.fcgi?db=gene&cmd=Retrieve&dopt=full_report&list_uids=79058
ASRGL1	ALP	NM_025080	564.529	419.679	393.679	232.23	0.743415	0.697358	0.411368	NM_025080	asparaginase like 1	HG18;NCBI Build 36	transcript	chr11	61861540	61916633	http://www.ncbi.nlm.nih.gov/entrez/query.fcgi?db=gene&cmd=Retrieve&dopt=full_report&list_uids=80150
ASS	ASS1	NM_000050	826.205	794.041	1042.65	1382.98	0.96107	1.26198	1.67389	NM_000050	argininosuccinate synthetase	HG18;NCBI Build 36	transcript	chr9	132315479	132366482	http://www.ncbi.nlm.nih.gov/entrez/query.fcgi?db=gene&cmd=Retrieve&dopt=full_report&list_uids=445
ASTE1	HT001	NM_014065	721.225	810.164	723.929	665.929	1.12332	1.00375	0.923331	NM_014065	asteroid homolog 1 (Drosophila)	HG18;NCBI Build 36	transcript	chr3	132215410	132228336	http://www.ncbi.nlm.nih.gov/entrez/query.fcgi?db=gene&cmd=Retrieve&dopt=full_report&list_uids=28990
ASTL	MGC129843	NM_001002036	28.6553	28.2792	22.9042	31.4638	0.986875	0.799301	1.09801	NM_001002036	astacin-like metalloendopeptidase (M12 family)	HG18;NCBI Build 36	transcript	chr2	96153315	96167902	http://www.ncbi.nlm.nih.gov/entrez/query.fcgi?db=gene&cmd=Retrieve&dopt=full_report&list_uids=431705
ASTN	ASTN1	NM_207108	152.48	75.9066	127.866	129.544	0.497814	0.838575	0.849581	NM_207108	astrotactin	HG18;NCBI Build 36	transcript	chr1	175104576	175400647	http://www.ncbi.nlm.nih.gov/entrez/query.fcgi?db=gene&cmd=Retrieve&dopt=full_report&list_uids=460
ASTN	ASTN1	NM_004319	141.931	80.9129	107.204	112.81	0.570087	0.755328	0.794827	NM_004319	astrotactin	HG18;NCBI Build 36	transcript	chr1	175096825	175400647	http://www.ncbi.nlm.nih.gov/entrez/query.fcgi?db=gene&cmd=Retrieve&dopt=full_report&list_uids=460
ASTN2	KIAA0634	NM_198188	1336.68	1077.95	1159.18	1684.2	0.806442	0.867208	1.25999	NM_198188	astrotactin 2	HG18;NCBI Build 36	transcript	chr9	118227327	118489334	http://www.ncbi.nlm.nih.gov/entrez/query.fcgi?db=gene&cmd=Retrieve&dopt=full_report&list_uids=23245
ASTN2	KIAA0634	NM_014010	1719.74	1023.93	1244.81	1419.68	0.595397	0.723835	0.825519	NM_014010	astrotactin 2	HG18;NCBI Build 36	transcript	chr9	118227327	119217138	http://www.ncbi.nlm.nih.gov/entrez/query.fcgi?db=gene&cmd=Retrieve&dopt=full_report&list_uids=23245
ASXL1	KIAA0978	NM_015338	4988.99	5103.51	4881.46	3501.62	1.02295	0.978446	0.701869	NM_015338	additional sex combs like 1 (Drosophila)	HG18;NCBI Build 36	transcript	chr20	30409820	30490783	http://www.ncbi.nlm.nih.gov/entrez/query.fcgi?db=gene&cmd=Retrieve&dopt=full_report&list_uids=171023
ASXL2	ASXH2	NM_018263	5482.56	5693.26	5620.68	5159.93	1.03843	1.02519	0.941154	NM_018263	additional sex combs like 2 (Drosophila)	HG18;NCBI Build 36	transcript	chr2	25815758	25954860	http://www.ncbi.nlm.nih.gov/entrez/query.fcgi?db=gene&cmd=Retrieve&dopt=full_report&list_uids=55252
ASZ1	ALP1	NM_130768	17.9441	17.5913	18.5468	14.1108	0.980339	1.03359	0.786375	NM_130768	ankyrin repeat, SAM and basic leucine zipper domain containing 1	HG18;NCBI Build 36	transcript	chr7	116790511	116854779	http://www.ncbi.nlm.nih.gov/entrez/query.fcgi?db=gene&cmd=Retrieve&dopt=full_report&list_uids=136991
ATAD1	AFDC1	NM_032810	2184.57	2838.8	2953.3	2777.47	1.29948	1.35189	1.2714	NM_032810	ATPase family, AAA domain containing 1	HG18;NCBI Build 36	transcript	chr10	89502854	89567897	http://www.ncbi.nlm.nih.gov/entrez/query.fcgi?db=gene&cmd=Retrieve&dopt=full_report&list_uids=84896
ATAD2	DKFZp667N1320	NM_014109	7176.15	9129.43	7044.4	3857.43	1.27219	0.981641	0.537535	NM_014109	ATPase family, AAA domain containing 2	HG18;NCBI Build 36	transcript	chr8	124401921	124477868	http://www.ncbi.nlm.nih.gov/entrez/query.fcgi?db=gene&cmd=Retrieve&dopt=full_report&list_uids=29028
ATAD3A	FLJ10709	NM_018188	5622.02	4113.6	4708.73	4158.92	0.731695	0.837551	0.739755	NM_018188	ATPase family, AAA domain containing 3A	HG18;NCBI Build 36	transcript	chr1	1437417	1459927	http://www.ncbi.nlm.nih.gov/entrez/query.fcgi?db=gene&cmd=Retrieve&dopt=full_report&list_uids=55210
ATAD3B	KIAA1273	NM_031921	736.602	1136.96	804.186	482.653	1.54352	1.09175	0.655243	NM_031921	ATPase family, AAA domain containing 3B	HG18;NCBI Build 36	transcript	chr1	1397026	1421445	http://www.ncbi.nlm.nih.gov/entrez/query.fcgi?db=gene&cmd=Retrieve&dopt=full_report&list_uids=83858
ATAD3C	FLJ34599	NM_001039211	103.588	45.7596	117.201	114.262	0.441747	1.13142	1.10305	NM_001039211	ATPase family, AAA domain containing 3C	HG18;NCBI Build 36	transcript	chr1	1387909	1395401	http://www.ncbi.nlm.nih.gov/entrez/query.fcgi?db=gene&cmd=Retrieve&dopt=full_report&list_uids=219293
ATAD4	MGC11242	NM_024320	21.3886	19.9301	21.6428	18.9734	0.931809	1.01188	0.88708	NM_024320	ATPase family, AAA domain containing 4	HG18;NCBI Build 36	transcript	chr17	43384331	43390109	http://www.ncbi.nlm.nih.gov/entrez/query.fcgi?db=gene&cmd=Retrieve&dopt=full_report&list_uids=79170
ATBF1	ATBT	NM_006885	1348.68	1283	1230.15	1083.18	0.951301	0.912111	0.803141	NM_006885	AT-binding transcription factor 1	HG18;NCBI Build 36	transcript	chr16	71378455	71639775	http://www.ncbi.nlm.nih.gov/entrez/query.fcgi?db=gene&cmd=Retrieve&dopt=full_report&list_uids=463
ATCAY	BNIP-H	NM_033064	49.6685	26.1185	31.4638	68.5852	0.525856	0.633476	1.38086	NM_033064	ataxia, cerebellar, Cayman type (caytaxin)	HG18;NCBI Build 36	transcript	chr19	3831675	3877512	http://www.ncbi.nlm.nih.gov/entrez/query.fcgi?db=gene&cmd=Retrieve&dopt=full_report&list_uids=85300
ATE1	FLJ20003	NM_001001976	1196.69	1053.18	1171.2	1601.93	0.880079	0.978702	1.33864	NM_001001976	arginyltransferase 1	HG18;NCBI Build 36	transcript	chr10	123492614	123677536	http://www.ncbi.nlm.nih.gov/entrez/query.fcgi?db=gene&cmd=Retrieve&dopt=full_report&list_uids=11101
ATE1	FLJ20003	NM_007041	2421.43	2452.39	2451.68	1978.74	1.01279	1.01249	0.817177	NM_007041	arginyltransferase 1	HG18;NCBI Build 36	transcript	chr10	123492614	123677536	http://www.ncbi.nlm.nih.gov/entrez/query.fcgi?db=gene&cmd=Retrieve&dopt=full_report&list_uids=11101
ATF1	TREB36	NM_005171	3368.86	2988.29	2809.9	2359.18	0.887035	0.834081	0.70029	NM_005171	activating transcription factor 1	HG18;NCBI Build 36	transcript	chr12	49444127	49500328	http://www.ncbi.nlm.nih.gov/entrez/query.fcgi?db=gene&cmd=Retrieve&dopt=full_report&list_uids=466
ATF2	CRE-BP1	NM_001880	10815.2	10963.4	9641.43	9426.97	1.01371	0.891474	0.871644	NM_001880	activating transcription factor 2	HG18;NCBI Build 36	transcript	chr2	175647251	175741143	http://www.ncbi.nlm.nih.gov/entrez/query.fcgi?db=gene&cmd=Retrieve&dopt=full_report&list_uids=1386
ATF3	-	NM_001030287	2415.45	3488.95	5362.08	4583.95	1.44443	2.21991	1.89776	NM_001030287	activating transcription factor 3	HG18;NCBI Build 36	transcript	chr1	210805373	210860740	http://www.ncbi.nlm.nih.gov/entrez/query.fcgi?db=gene&cmd=Retrieve&dopt=full_report&list_uids=467
ATF4	CREB-2	NM_182810	11223.2	12049.8	14404.4	13133.2	1.07365	1.28345	1.17018	NM_182810	activating transcription factor 4 (tax-responsive enhancer element B67)	HG18;NCBI Build 36	transcript	chr22	38246514	38248637	http://www.ncbi.nlm.nih.gov/entrez/query.fcgi?db=gene&cmd=Retrieve&dopt=full_report&list_uids=468
ATF4	CREB-2	NM_001675	599.929	667.429	752.679	594.929	1.11251	1.25461	0.991666	NM_001675	activating transcription factor 4 (tax-responsive enhancer element B67)	HG18;NCBI Build 36	transcript	chr22	38246514	38248637	http://www.ncbi.nlm.nih.gov/entrez/query.fcgi?db=gene&cmd=Retrieve&dopt=full_report&list_uids=468
ATF5	ATFX	NM_012068	12857.8	13654.5	13536.2	11947.6	1.06197	1.05276	0.929209	NM_012068	activating transcription factor 5	HG18;NCBI Build 36	transcript	chr19	55124271	55129003	http://www.ncbi.nlm.nih.gov/entrez/query.fcgi?db=gene&cmd=Retrieve&dopt=full_report&list_uids=22809
ATF6	-	NM_007348	9545.63	9548.15	11989.9	13064.9	1.00026	1.25606	1.36868	NM_007348	activating transcription factor 6	HG18;NCBI Build 36	transcript	chr1	160002707	160195476	http://www.ncbi.nlm.nih.gov/entrez/query.fcgi?db=gene&cmd=Retrieve&dopt=full_report&list_uids=22926
ATF7	ATFA	NM_006856	2031.18	2117.18	2020.06	2382.16	1.04234	0.994527	1.17279	NM_006856	activating transcription factor 7	HG18;NCBI Build 36	transcript	chr12	52196025	52306403	http://www.ncbi.nlm.nih.gov/entrez/query.fcgi?db=gene&cmd=Retrieve&dopt=full_report&list_uids=11016
ATF7IP	FLJ10139	NM_018179	3108.13	3010.73	2937.18	2184.93	0.968664	0.944999	0.702972	NM_018179	activating transcription factor 7 interacting protein	HG18;NCBI Build 36	transcript	chr12	14409877	14542964	http://www.ncbi.nlm.nih.gov/entrez/query.fcgi?db=gene&cmd=Retrieve&dopt=full_report&list_uids=55729
ATF7IP2	FLJ12668	NM_024997	93.1168	50.5196	112.687	100.527	0.54254	1.21017	1.07958	NM_024997	activating transcription factor 7 interacting protein 2	HG18;NCBI Build 36	transcript	chr16	10430225	10484996	http://www.ncbi.nlm.nih.gov/entrez/query.fcgi?db=gene&cmd=Retrieve&dopt=full_report&list_uids=80063
ATG10	APG10L	NM_031482	2623.43	3167.59	2318.43	3467	1.20742	0.88374	1.32155	NM_031482	ATG10 autophagy related 10 homolog (S. cerevisiae)	HG18;NCBI Build 36	transcript	chr5	81303629	81586528	http://www.ncbi.nlm.nih.gov/entrez/query.fcgi?db=gene&cmd=Retrieve&dopt=full_report&list_uids=83734
ATG12	APG12	NM_004707	1951.02	1929.78	1619.68	1599.43	0.989116	0.830171	0.819791	NM_004707	ATG12 autophagy related 12 homolog (S. cerevisiae)	HG18;NCBI Build 36	transcript	chr5	115193713	115205398	http://www.ncbi.nlm.nih.gov/entrez/query.fcgi?db=gene&cmd=Retrieve&dopt=full_report&list_uids=9140
ATG16L1	APG16L	NM_017974	2473.88	2533.67	2548.88	2211.73	1.02417	1.03032	0.894033	NM_017974	ATG16 autophagy related 16-like 1 (S. cerevisiae)	HG18;NCBI Build 36	transcript	chr2	233825038	233869054	http://www.ncbi.nlm.nih.gov/entrez/query.fcgi?db=gene&cmd=Retrieve&dopt=full_report&list_uids=55054
ATG16L2	FLJ00012	NM_033388	577.885	525.959	599.847	843.367	0.910145	1.038	1.4594	NM_033388	ATG16 autophagy related 16-like 2 (S. cerevisiae)	HG18;NCBI Build 36	transcript	chr11	72203098	72218328	http://www.ncbi.nlm.nih.gov/entrez/query.fcgi?db=gene&cmd=Retrieve&dopt=full_report&list_uids=89849
ATG3	APG3	NM_022488	11952.2	15165.9	12512.2	11372.8	1.26888	1.04685	0.951524	NM_022488	ATG3 autophagy related 3 homolog (S. cerevisiae)	HG18;NCBI Build 36	transcript	chr3	113734048	113763175	http://www.ncbi.nlm.nih.gov/entrez/query.fcgi?db=gene&cmd=Retrieve&dopt=full_report&list_uids=64422
ATG4A	APG4A	NM_178270	389.179	422.415	412.987	399.929	1.0854	1.06117	1.02762	NM_178270	ATG4 autophagy related 4 homolog A (S. cerevisiae)	HG18;NCBI Build 36	transcript	chrX	107221589	107284552	http://www.ncbi.nlm.nih.gov/entrez/query.fcgi?db=gene&cmd=Retrieve&dopt=full_report&list_uids=115201
ATG4A	APG4A	NM_052936	335.3	407.212	369.619	312.945	1.21447	1.10235	0.93333	NM_052936	ATG4 autophagy related 4 homolog A (S. cerevisiae)	HG18;NCBI Build 36	transcript	chrX	107221589	107284552	http://www.ncbi.nlm.nih.gov/entrez/query.fcgi?db=gene&cmd=Retrieve&dopt=full_report&list_uids=115201
ATG4B	APG4B	NM_013325	1237.6	834.288	990.448	1242.76	0.674119	0.800298	1.00417	NM_013325	ATG4 autophagy related 4 homolog B (S. cerevisiae)	HG18;NCBI Build 36	transcript	chr2	242225699	242261937	http://www.ncbi.nlm.nih.gov/entrez/query.fcgi?db=gene&cmd=Retrieve&dopt=full_report&list_uids=23192
ATG4C	APG4-C	NM_032852	2198.68	2052.12	1906.43	1671.96	0.933342	0.867079	0.760439	NM_032852	ATG4 autophagy related 4 homolog C (S. cerevisiae)	HG18;NCBI Build 36	transcript	chr1	63022390	63102638	http://www.ncbi.nlm.nih.gov/entrez/query.fcgi?db=gene&cmd=Retrieve&dopt=full_report&list_uids=84938
ATG4D	APG4-D	NM_032885	684.179	966.929	977.929	849.179	1.41327	1.42935	1.24116	NM_032885	ATG4 autophagy related 4 homolog D (S. cerevisiae)	HG18;NCBI Build 36	transcript	chr19	10515646	10525094	http://www.ncbi.nlm.nih.gov/entrez/query.fcgi?db=gene&cmd=Retrieve&dopt=full_report&list_uids=84971
ATG5	APG5	NM_004849	1029.68	1364.93	1003.35	1263.18	1.32559	0.974433	1.22677	NM_004849	ATG5 autophagy related 5 homolog (S. cerevisiae)	HG18;NCBI Build 36	transcript	chr6	106730332	106880361	http://www.ncbi.nlm.nih.gov/entrez/query.fcgi?db=gene&cmd=Retrieve&dopt=full_report&list_uids=9474
ATG7	APG7L	NM_006395	3843.33	4489.68	4431.29	4565.93	1.16817	1.15298	1.18801	NM_006395	ATG7 autophagy related 7 homolog (S. cerevisiae)	HG18;NCBI Build 36	transcript	chr3	11315159	11571557	http://www.ncbi.nlm.nih.gov/entrez/query.fcgi?db=gene&cmd=Retrieve&dopt=full_report&list_uids=10533
ATG9A	APG9L1	NM_024085	2279.18	2224.56	2359.67	2892.91	0.976036	1.03532	1.26928	NM_024085	ATG9 autophagy related 9 homolog A (S. cerevisiae)	HG18;NCBI Build 36	transcript	chr2	219792345	219802574	http://www.ncbi.nlm.nih.gov/entrez/query.fcgi?db=gene&cmd=Retrieve&dopt=full_report&list_uids=79065
ATG9B	APG9L2	NM_173681	42.9766	15.1513	34.273	32.698	0.352548	0.79748	0.760833	NM_173681	ATG9 autophagy related 9 homolog B (S. cerevisiae)	HG18;NCBI Build 36	transcript	chr7	150340232	150352519	http://www.ncbi.nlm.nih.gov/entrez/query.fcgi?db=gene&cmd=Retrieve&dopt=full_report&list_uids=285973
ATHL1	FLJ22635	NM_025092	412.179	342.555	501.128	819.429	0.831083	1.2158	1.98804	NM_025092	ATH1, acid trehalase-like 1 (yeast)	HG18;NCBI Build 36	transcript	chr11	280681	285676	http://www.ncbi.nlm.nih.gov/entrez/query.fcgi?db=gene&cmd=Retrieve&dopt=full_report&list_uids=80162
ATIC	AICAR	NM_004044	7914.18	9461.93	7797.36	6878.68	1.19557	0.98524	0.869159	NM_004044	5-aminoimidazole-4-carboxamide ribonucleotide formyltransferase/IMP cyclohydrolase	HG18;NCBI Build 36	transcript	chr2	215885080	215922724	http://www.ncbi.nlm.nih.gov/entrez/query.fcgi?db=gene&cmd=Retrieve&dopt=full_report&list_uids=471
ATM	AT1	NM_000051	1274.3	1665.39	1409.03	1648.19	1.3069	1.10573	1.29341	NM_000051	ataxia telangiectasia mutated (includes complementation groups A, C and D)	HG18;NCBI Build 36	transcript	chr11	107598768	107745036	http://www.ncbi.nlm.nih.gov/entrez/query.fcgi?db=gene&cmd=Retrieve&dopt=full_report&list_uids=472
ATN1	B37	NM_001007026	6209.85	6023.39	6238.96	7521.61	0.969973	1.00469	1.21124	NM_001007026	atrophin 1	HG18;NCBI Build 36	transcript	chr12	6903886	6921745	http://www.ncbi.nlm.nih.gov/entrez/query.fcgi?db=gene&cmd=Retrieve&dopt=full_report&list_uids=1822
ATOH1	ATH1	NM_005172	72.4411	21.3633	33.6152	33.2273	0.294906	0.464035	0.45868	NM_005172	atonal homolog 1 (Drosophila)	HG18;NCBI Build 36	transcript	chr4	94969100	94970165	http://www.ncbi.nlm.nih.gov/entrez/query.fcgi?db=gene&cmd=Retrieve&dopt=full_report&list_uids=474
ATOH7	Math5	NM_145178	14.3394	34.0455	27.2887	29.6063	2.37426	1.90306	2.06468	NM_145178	atonal homolog 7 (Drosophila)	HG18;NCBI Build 36	transcript	chr10	69660386	69661861	http://www.ncbi.nlm.nih.gov/entrez/query.fcgi?db=gene&cmd=Retrieve&dopt=full_report&list_uids=220202
ATOH8	FLJ14708	NM_032827	49.2538	82.8803	36.8568	42.2605	1.68272	0.748304	0.858015	NM_032827	atonal homolog 8 (Drosophila)	HG18;NCBI Build 36	transcript	chr2	85834530	85868700	http://www.ncbi.nlm.nih.gov/entrez/query.fcgi?db=gene&cmd=Retrieve&dopt=full_report&list_uids=84913
ATOX1	ATX1	NM_004045	2276.43	2917.93	2570.21	3258.65	1.2818	1.12905	1.43147	NM_004045	ATX1 antioxidant protein 1 homolog (yeast)	HG18;NCBI Build 36	transcript	chr5	151102575	151118403	http://www.ncbi.nlm.nih.gov/entrez/query.fcgi?db=gene&cmd=Retrieve&dopt=full_report&list_uids=475
ATP10A	ATP10C	NM_024490	22.3726	21.2876	22.8047	21.2326	0.951503	1.01931	0.949045	NM_024490	ATPase, Class V, type 10A	HG18;NCBI Build 36	transcript	chr15	23473512	23659963	http://www.ncbi.nlm.nih.gov/entrez/query.fcgi?db=gene&cmd=Retrieve&dopt=full_report&list_uids=57194
ATP10D	ATPVD	NM_020453	1025.43	1036.43	979.429	857.429	1.01073	0.955141	0.836166	NM_020453	ATPase, Class V, type 10D	HG18;NCBI Build 36	transcript	chr4	47182166	47290260	http://www.ncbi.nlm.nih.gov/entrez/query.fcgi?db=gene&cmd=Retrieve&dopt=full_report&list_uids=57205
ATP11A	ATPIH	NM_015205	258.441	208.929	200.085	131.684	0.808423	0.774203	0.509534	NM_015205	ATPase, Class VI, type 11A	HG18;NCBI Build 36	transcript	chr13	112392643	112589470	http://www.ncbi.nlm.nih.gov/entrez/query.fcgi?db=gene&cmd=Retrieve&dopt=full_report&list_uids=23250
ATP11B	ATPIF	NM_014616	1548.51	1808.93	1538.37	1693.18	1.16817	0.993452	1.09342	NM_014616	ATPase, Class VI, type 11B	HG18;NCBI Build 36	transcript	chr3	183993984	184122117	http://www.ncbi.nlm.nih.gov/entrez/query.fcgi?db=gene&cmd=Retrieve&dopt=full_report&list_uids=23200
ATP11C	ATPIG	NM_001010986	5263.12	5569.28	5714.96	6428.11	1.05817	1.08585	1.22135	NM_001010986	ATPase, Class VI, type 11C	HG18;NCBI Build 36	transcript	chrX	138636170	138742113	http://www.ncbi.nlm.nih.gov/entrez/query.fcgi?db=gene&cmd=Retrieve&dopt=full_report&list_uids=286410
ATP12A	ATP1AL1	NM_001676	23.4899	22.4923	17.1766	17.4269	0.957531	0.731233	0.741889	NM_001676	ATPase, H+/K+ transporting, nongastric, alpha polypeptide	HG18;NCBI Build 36	transcript	chr13	24152694	24183911	http://www.ncbi.nlm.nih.gov/entrez/query.fcgi?db=gene&cmd=Retrieve&dopt=full_report&list_uids=479
ATP13A1	ATP13A	NM_020410	1312.94	1466.18	1506.43	1086.43	1.11672	1.14737	0.827481	NM_020410	ATPase type 13A1	HG18;NCBI Build 36	transcript	chr19	19617008	19633925	http://www.ncbi.nlm.nih.gov/entrez/query.fcgi?db=gene&cmd=Retrieve&dopt=full_report&list_uids=57130
ATP13A2	HSA9947	NM_022089	1639.55	2112.18	2087.68	1951.5	1.28826	1.27332	1.19026	NM_022089	ATPase type 13A2	HG18;NCBI Build 36	transcript	chr1	17185039	17210854	http://www.ncbi.nlm.nih.gov/entrez/query.fcgi?db=gene&cmd=Retrieve&dopt=full_report&list_uids=23400
ATP13A3	AFURS1	XM_927225	1534.83	2071.47	1387.01	1401.27	1.34964	0.903691	0.912979	XM_927225	ATPase type 13A3	HG18;NCBI Build 36	transcript	chr3	195604693	195655813	http://www.ncbi.nlm.nih.gov/entrez/query.fcgi?db=gene&cmd=Retrieve&dopt=full_report&list_uids=79572
ATP13A4	DKFZp761I1011	NM_032279	21.1096	15.6376	24.7365	24.2101	0.740781	1.17181	1.14688	NM_032279	ATPase type 13A4	HG18;NCBI Build 36	transcript	chr3	194602559	194755390	http://www.ncbi.nlm.nih.gov/entrez/query.fcgi?db=gene&cmd=Retrieve&dopt=full_report&list_uids=84239
ATP13A5	FLJ16025	NM_198505	27.7466	24.5823	25.2861	17.1773	0.885957	0.911322	0.619078	NM_198505	ATPase type 13A5	HG18;NCBI Build 36	transcript	chr3	194475524	194579208	http://www.ncbi.nlm.nih.gov/entrez/query.fcgi?db=gene&cmd=Retrieve&dopt=full_report&list_uids=344905
ATP1A1	MGC3285	NM_000701	25297.3	24558.9	26456.2	28807.4	0.97081	1.04581	1.13875	NM_000701	ATPase, Na+/K+ transporting, alpha 1 polypeptide	HG18;NCBI Build 36	transcript	chr1	116717358	116748919	http://www.ncbi.nlm.nih.gov/entrez/query.fcgi?db=gene&cmd=Retrieve&dopt=full_report&list_uids=476
ATP1A1	MGC3285	NM_001001586	16170.2	16947.5	14245.2	14643.4	1.04807	0.880957	0.905582	NM_001001586	ATPase, Na+/K+ transporting, alpha 1 polypeptide	HG18;NCBI Build 36	transcript	chr1	116717358	116748919	http://www.ncbi.nlm.nih.gov/entrez/query.fcgi?db=gene&cmd=Retrieve&dopt=full_report&list_uids=476
ATP1A2	FHM2	NM_000702	20.6512	21.4032	42.2785	19.5655	1.03641	2.04727	0.947427	NM_000702	ATPase, Na+/K+ transporting, alpha 2 (+) polypeptide	HG18;NCBI Build 36	transcript	chr1	158352171	158380005	http://www.ncbi.nlm.nih.gov/entrez/query.fcgi?db=gene&cmd=Retrieve&dopt=full_report&list_uids=477
ATP1A3	DYT12	NM_152296	859.41	662.16	784.766	701.959	0.770482	0.913144	0.816792	NM_152296	ATPase, Na+/K+ transporting, alpha 3 polypeptide	HG18;NCBI Build 36	transcript	chr19	47162573	47190222	http://www.ncbi.nlm.nih.gov/entrez/query.fcgi?db=gene&cmd=Retrieve&dopt=full_report&list_uids=478
ATP1A4	ATP1A1	NM_001001734	131.429	167.839	145.68	127.437	1.27702	1.10843	0.969622	NM_001001734	ATPase, Na+/K+ transporting, alpha 4 polypeptide	HG18;NCBI Build 36	transcript	chr1	158413824	158423391	http://www.ncbi.nlm.nih.gov/entrez/query.fcgi?db=gene&cmd=Retrieve&dopt=full_report&list_uids=480
ATP1A4	ATP1A1	NM_144699	200.679	152.841	164.179	192.203	0.761619	0.818118	0.957761	NM_144699	ATPase, Na+/K+ transporting, alpha 4 polypeptide	HG18;NCBI Build 36	transcript	chr1	158387986	158423387	http://www.ncbi.nlm.nih.gov/entrez/query.fcgi?db=gene&cmd=Retrieve&dopt=full_report&list_uids=480
ATP1B1	ATP1B	NM_001677	12227.1	12127.8	11180.2	12538.7	0.991878	0.914378	1.02548	NM_001677	ATPase, Na+/K+ transporting, beta 1 polypeptide	HG18;NCBI Build 36	transcript	chr1	167342570	167368584	http://www.ncbi.nlm.nih.gov/entrez/query.fcgi?db=gene&cmd=Retrieve&dopt=full_report&list_uids=481
ATP1B1	ATP1B	NM_001001787	12064.9	13731.6	12090.4	11520.9	1.13815	1.00212	0.954916	NM_001001787	ATPase, Na+/K+ transporting, beta 1 polypeptide	HG18;NCBI Build 36	transcript	chr1	167342570	167368584	http://www.ncbi.nlm.nih.gov/entrez/query.fcgi?db=gene&cmd=Retrieve&dopt=full_report&list_uids=481
ATP1B2	AMOG	NM_001678	70.3621	36.1324	67.4467	75.8796	0.513521	0.958566	1.07842	NM_001678	ATPase, Na+/K+ transporting, beta 2 polypeptide	HG18;NCBI Build 36	transcript	chr17	7494978	7501814	http://www.ncbi.nlm.nih.gov/entrez/query.fcgi?db=gene&cmd=Retrieve&dopt=full_report&list_uids=482
ATP1B3	ATPB-3	NM_001679	8083.07	8106.18	8368.8	8514.93	1.00286	1.03535	1.05343	NM_001679	ATPase, Na+/K+ transporting, beta 3 polypeptide	HG18;NCBI Build 36	transcript	chr3	143078159	143128072	http://www.ncbi.nlm.nih.gov/entrez/query.fcgi?db=gene&cmd=Retrieve&dopt=full_report&list_uids=483
ATP1B4	-	NM_012069	21.3039	25.0305	22.4285	17.1766	1.17493	1.05279	0.806266	NM_012069	ATPase, (Na+)/K+ transporting, beta 4 polypeptide	HG18;NCBI Build 36	transcript	chrX	119379994	119400254	http://www.ncbi.nlm.nih.gov/entrez/query.fcgi?db=gene&cmd=Retrieve&dopt=full_report&list_uids=23439
ATP2A1	ATP2A	NM_004320	185.067	177.09	158.536	312.998	0.956894	0.856639	1.69126	NM_004320	ATPase, Ca++ transporting, cardiac muscle, fast twitch 1	HG18;NCBI Build 36	transcript	chr16	28797309	28823331	http://www.ncbi.nlm.nih.gov/entrez/query.fcgi?db=gene&cmd=Retrieve&dopt=full_report&list_uids=487
ATP2A1	ATP2A	NM_173201	191.266	156.869	135.932	320.179	0.820162	0.710697	1.674	NM_173201	ATPase, Ca++ transporting, cardiac muscle, fast twitch 1	HG18;NCBI Build 36	transcript	chr16	28797309	28823331	http://www.ncbi.nlm.nih.gov/entrez/query.fcgi?db=gene&cmd=Retrieve&dopt=full_report&list_uids=487
ATP2A2	ATP2B	NM_001681	4540.95	6098.41	6004.93	5081.93	1.34298	1.32239	1.11913	NM_001681	ATPase, Ca++ transporting, cardiac muscle, slow twitch 2	HG18;NCBI Build 36	transcript	chr12	109203814	109273278	http://www.ncbi.nlm.nih.gov/entrez/query.fcgi?db=gene&cmd=Retrieve&dopt=full_report&list_uids=488
ATP2A2	ATP2B	NM_170665	24582.7	25492.3	30271.2	26779.6	1.037	1.2314	1.08937	NM_170665	ATPase, Ca++ transporting, cardiac muscle, slow twitch 2	HG18;NCBI Build 36	transcript	chr12	109203814	109269511	http://www.ncbi.nlm.nih.gov/entrez/query.fcgi?db=gene&cmd=Retrieve&dopt=full_report&list_uids=488
ATP2A3	SERCA3	NM_174958	50.7843	85.7671	58.9179	68.5852	1.68885	1.16016	1.35052	NM_174958	ATPase, Ca++ transporting, ubiquitous	HG18;NCBI Build 36	transcript	chr17	3773917	3814485	http://www.ncbi.nlm.nih.gov/entrez/query.fcgi?db=gene&cmd=Retrieve&dopt=full_report&list_uids=489
ATP2A3	SERCA3	NM_005173	538.23	375.723	507.265	483.451	0.698072	0.942468	0.898224	NM_005173	ATPase, Ca++ transporting, ubiquitous	HG18;NCBI Build 36	transcript	chr17	3773917	3814485	http://www.ncbi.nlm.nih.gov/entrez/query.fcgi?db=gene&cmd=Retrieve&dopt=full_report&list_uids=489
ATP2B1	PMCA1	NM_001001323	2579.82	3304.85	2838.25	2025.6	1.28104	1.10017	0.785169	NM_001001323	ATPase, Ca++ transporting, plasma membrane 1	HG18;NCBI Build 36	transcript	chr12	88505956	88573975	http://www.ncbi.nlm.nih.gov/entrez/query.fcgi?db=gene&cmd=Retrieve&dopt=full_report&list_uids=490
ATP2B2	PMCA2	NM_001001331	25.5291	20.0114	27.855	22.9042	0.783866	1.09111	0.89718	NM_001001331	ATPase, Ca++ transporting, plasma membrane 2	HG18;NCBI Build 36	transcript	chr3	10342743	10466546	http://www.ncbi.nlm.nih.gov/entrez/query.fcgi?db=gene&cmd=Retrieve&dopt=full_report&list_uids=491
ATP2B3	PMCA3	NM_001001344	133.933	107.98	120.585	156.826	0.806224	0.900343	1.17093	NM_001001344	ATPase, Ca++ transporting, plasma membrane 3	HG18;NCBI Build 36	transcript	chrX	152454773	152501581	http://www.ncbi.nlm.nih.gov/entrez/query.fcgi?db=gene&cmd=Retrieve&dopt=full_report&list_uids=492
ATP2B4	ATP2B2	NM_001001396	19074.4	17108.6	15207.2	14720.2	0.896938	0.797258	0.771723	NM_001001396	ATPase, Ca++ transporting, plasma membrane 4	HG18;NCBI Build 36	transcript	chr1	201862550	201979832	http://www.ncbi.nlm.nih.gov/entrez/query.fcgi?db=gene&cmd=Retrieve&dopt=full_report&list_uids=493
ATP2C1	ATP2C1A	NM_001001486	10727.4	14655.4	13088.7	12444.1	1.36616	1.22011	1.16003	NM_001001486	ATPase, Ca++ transporting, type 2C, member 1	HG18;NCBI Build 36	transcript	chr3	132096123	132218246	http://www.ncbi.nlm.nih.gov/entrez/query.fcgi?db=gene&cmd=Retrieve&dopt=full_report&list_uids=27032
ATP2C1	ATP2C1A	NM_001001485	14702.8	13079.6	14921.6	11841.6	0.889601	1.01488	0.805398	NM_001001485	ATPase, Ca++ transporting, type 2C, member 1	HG18;NCBI Build 36	transcript	chr3	132096123	132218246	http://www.ncbi.nlm.nih.gov/entrez/query.fcgi?db=gene&cmd=Retrieve&dopt=full_report&list_uids=27032
ATP2C1	ATP2C1A	NM_014382	3638.51	3893.43	4090.68	2754.93	1.07006	1.12427	0.757158	NM_014382	ATPase, Ca++ transporting, type 2C, member 1	HG18;NCBI Build 36	transcript	chr3	132096123	132204684	http://www.ncbi.nlm.nih.gov/entrez/query.fcgi?db=gene&cmd=Retrieve&dopt=full_report&list_uids=27032
ATP4A	ATP6A	NM_000704	21.9937	20.8706	22.9613	28.6069	0.948935	1.04399	1.30069	NM_000704	ATPase, H+/K+ exchanging, alpha polypeptide	HG18;NCBI Build 36	transcript	chr19	40732934	40746400	http://www.ncbi.nlm.nih.gov/entrez/query.fcgi?db=gene&cmd=Retrieve&dopt=full_report&list_uids=495
ATP4B	ATP6B	NM_000705	52.6204	30.1777	18.4522	19.1684	0.573498	0.350666	0.364277	NM_000705	ATPase, H+/K+ exchanging, beta polypeptide	HG18;NCBI Build 36	transcript	chr13	113351119	113360502	http://www.ncbi.nlm.nih.gov/entrez/query.fcgi?db=gene&cmd=Retrieve&dopt=full_report&list_uids=496
ATP5B	ATPMB	NM_001686	37240.7	45941.5	39937.4	36821.2	1.23364	1.07241	0.988735	NM_001686	ATP synthase, H+ transporting, mitochondrial F1 complex, beta polypeptide	HG18;NCBI Build 36	transcript	chr12	55318225	55326119	http://www.ncbi.nlm.nih.gov/entrez/query.fcgi?db=gene&cmd=Retrieve&dopt=full_report&list_uids=506
ATP5C1	ATP5C	NM_001001973	6720.62	10328.8	7564.88	4667.06	1.53688	1.12562	0.69444	NM_001001973	ATP synthase, H+ transporting, mitochondrial F1 complex, gamma polypeptide 1	HG18;NCBI Build 36	transcript	chr10	7870098	7889770	http://www.ncbi.nlm.nih.gov/entrez/query.fcgi?db=gene&cmd=Retrieve&dopt=full_report&list_uids=509
ATP5D	-	NM_001001975	341.722	408.752	435.679	350.679	1.19615	1.27495	1.02621	NM_001001975	ATP synthase, H+ transporting, mitochondrial F1 complex, delta subunit	HG18;NCBI Build 36	transcript	chr19	1192748	1195824	http://www.ncbi.nlm.nih.gov/entrez/query.fcgi?db=gene&cmd=Retrieve&dopt=full_report&list_uids=513
ATP5E	ATPE	NM_001001977	2661.17	2649.93	2740.93	2801.25	0.995775	1.02997	1.05264	NM_001001977	ATP synthase, H+ transporting, mitochondrial F1 complex, epsilon subunit	HG18;NCBI Build 36	transcript	chr20	57037127	57040817	http://www.ncbi.nlm.nih.gov/entrez/query.fcgi?db=gene&cmd=Retrieve&dopt=full_report&list_uids=514
ATP5F1	MGC24431	NM_001688	387.562	289.047	399.929	295.679	0.745808	1.03191	0.762921	NM_001688	ATP synthase, H+ transporting, mitochondrial F0 complex, subunit B1	HG18;NCBI Build 36	transcript	chr1	111793288	111805594	http://www.ncbi.nlm.nih.gov/entrez/query.fcgi?db=gene&cmd=Retrieve&dopt=full_report&list_uids=515
ATP5F1	MGC24431	NM_001002014	7937.18	7945.93	8635.27	6014.2	1.0011	1.08795	0.757725	NM_001002014	ATP synthase, H+ transporting, mitochondrial F0 complex, subunit B1	HG18;NCBI Build 36	transcript	chr1	111793288	111805594	http://www.ncbi.nlm.nih.gov/entrez/query.fcgi?db=gene&cmd=Retrieve&dopt=full_report&list_uids=515
ATP5G1	ATP5A	NM_005175	132.733	128.666	162.679	141.931	0.969357	1.22561	1.0693	NM_005175	ATP synthase, H+ transporting, mitochondrial F0 complex, subunit C1 (subunit 9)	HG18;NCBI Build 36	transcript	chr17	44325146	44328232	http://www.ncbi.nlm.nih.gov/entrez/query.fcgi?db=gene&cmd=Retrieve&dopt=full_report&list_uids=516
ATP5G1	ATP5A	NM_001002027	2889.93	2419.08	2668.82	3030.43	0.837074	0.923491	1.04862	NM_001002027	ATP synthase, H+ transporting, mitochondrial F0 complex, subunit C1 (subunit 9)	HG18;NCBI Build 36	transcript	chr17	44325146	44328232	http://www.ncbi.nlm.nih.gov/entrez/query.fcgi?db=gene&cmd=Retrieve&dopt=full_report&list_uids=516
ATP5G2	-	NM_001002031	69.0703	78.302	119.687	91.1526	1.13366	1.73283	1.31971	NM_001002031	ATP synthase, H+ transporting, mitochondrial F0 complex, subunit C2 (subunit 9)	HG18;NCBI Build 36	transcript	chr12	52345215	52356696	http://www.ncbi.nlm.nih.gov/entrez/query.fcgi?db=gene&cmd=Retrieve&dopt=full_report&list_uids=517
ATP5G2	-	NM_005176	21.7653	28.1953	26.8296	23.2804	1.29542	1.23268	1.06961	NM_005176	ATP synthase, H+ transporting, mitochondrial F0 complex, subunit C2 (subunit 9)	HG18;NCBI Build 36	transcript	chr12	52345215	52356165	http://www.ncbi.nlm.nih.gov/entrez/query.fcgi?db=gene&cmd=Retrieve&dopt=full_report&list_uids=517
ATP5G3	MGC125738	NM_001002256	9189.68	9264.68	9552.32	9789.19	1.00816	1.03946	1.06524	NM_001002256	ATP synthase, H+ transporting, mitochondrial F0 complex, subunit C3 (subunit 9)	HG18;NCBI Build 36	transcript	chr2	175750852	175754699	http://www.ncbi.nlm.nih.gov/entrez/query.fcgi?db=gene&cmd=Retrieve&dopt=full_report&list_uids=518
ATP5G3	MGC125738	NM_001002258	370.37	394.179	163.679	166.679	1.06429	0.441935	0.450035	NM_001002258	ATP synthase, H+ transporting, mitochondrial F0 complex, subunit C3 (subunit 9)	HG18;NCBI Build 36	transcript	chr2	175750852	175754492	http://www.ncbi.nlm.nih.gov/entrez/query.fcgi?db=gene&cmd=Retrieve&dopt=full_report&list_uids=518
ATP5H	ATP5JD	NM_006356	11919.4	14902.4	13345.1	15048.8	1.25026	1.11961	1.26254	NM_006356	ATP synthase, H+ transporting, mitochondrial F0 complex, subunit d	HG18;NCBI Build 36	transcript	chr17	70546549	70554669	http://www.ncbi.nlm.nih.gov/entrez/query.fcgi?db=gene&cmd=Retrieve&dopt=full_report&list_uids=10476
ATP5H	ATP5JD	NM_001003785	12662.8	13712.9	12878.8	13008.2	1.08293	1.01706	1.02728	NM_001003785	ATP synthase, H+ transporting, mitochondrial F0 complex, subunit d	HG18;NCBI Build 36	transcript	chr17	70546549	70554669	http://www.ncbi.nlm.nih.gov/entrez/query.fcgi?db=gene&cmd=Retrieve&dopt=full_report&list_uids=10476
ATP5I	ATP5K	NM_007100	6915.67	7726.17	7873.01	7693.67	1.1172	1.13843	1.1125	NM_007100	ATP synthase, H+ transporting, mitochondrial F0 complex, subunit E	HG18;NCBI Build 36	transcript	chr4	656224	658122	http://www.ncbi.nlm.nih.gov/entrez/query.fcgi?db=gene&cmd=Retrieve&dopt=full_report&list_uids=521
ATP5J	ATP5	NM_001003697	3413.92	3386.25	3641.79	3361.36	0.991896	1.06675	0.984604	NM_001003697	ATP synthase, H+ transporting, mitochondrial F0 complex, subunit F6	HG18;NCBI Build 36	transcript	chr21	26018661	26029836	http://www.ncbi.nlm.nih.gov/entrez/query.fcgi?db=gene&cmd=Retrieve&dopt=full_report&list_uids=522
ATP5J	ATP5	NM_001003701	243.929	208.929	210.429	228.929	0.856516	0.862665	0.938507	NM_001003701	ATP synthase, H+ transporting, mitochondrial F0 complex, subunit F6	HG18;NCBI Build 36	transcript	chr21	26018661	26029836	http://www.ncbi.nlm.nih.gov/entrez/query.fcgi?db=gene&cmd=Retrieve&dopt=full_report&list_uids=522
ATP5J	ATP5	NM_001003703	185.482	150.437	150.344	165.66	0.811059	0.810557	0.893134	NM_001003703	ATP synthase, H+ transporting, mitochondrial F0 complex, subunit F6	HG18;NCBI Build 36	transcript	chr21	26018661	26029836	http://www.ncbi.nlm.nih.gov/entrez/query.fcgi?db=gene&cmd=Retrieve&dopt=full_report&list_uids=522
ATP5J	ATP5	NM_001003696	726.428	783.456	769.929	605.179	1.0785	1.05988	0.833089	NM_001003696	ATP synthase, H+ transporting, mitochondrial F0 complex, subunit F6	HG18;NCBI Build 36	transcript	chr21	26018661	26029836	http://www.ncbi.nlm.nih.gov/entrez/query.fcgi?db=gene&cmd=Retrieve&dopt=full_report&list_uids=522
ATP5J	ATP5	NM_001685	686.529	754.62	587.299	520.842	1.09918	0.855462	0.758659	NM_001685	ATP synthase, H+ transporting, mitochondrial F0 complex, subunit F6	HG18;NCBI Build 36	transcript	chr21	26018661	26029836	http://www.ncbi.nlm.nih.gov/entrez/query.fcgi?db=gene&cmd=Retrieve&dopt=full_report&list_uids=522
ATP5J2	ATP5JL	NM_001003713	5001.36	4884.72	3449.81	4943.89	0.976677	0.689773	0.988509	NM_001003713	ATP synthase, H+ transporting, mitochondrial F0 complex, subunit F2	HG18;NCBI Build 36	transcript	chr7	98893719	98901744	http://www.ncbi.nlm.nih.gov/entrez/query.fcgi?db=gene&cmd=Retrieve&dopt=full_report&list_uids=9551
ATP5J2	ATP5JL	NM_001003714	5076.45	4898.18	4851.18	4541.51	0.964884	0.955625	0.894625	NM_001003714	ATP synthase, H+ transporting, mitochondrial F0 complex, subunit F2	HG18;NCBI Build 36	transcript	chr7	98893719	98901744	http://www.ncbi.nlm.nih.gov/entrez/query.fcgi?db=gene&cmd=Retrieve&dopt=full_report&list_uids=9551
ATP5J2	ATP5JL	NM_004889	5344.18	5251.45	4682.43	4579.93	0.982649	0.876173	0.856994	NM_004889	ATP synthase, H+ transporting, mitochondrial F0 complex, subunit F2	HG18;NCBI Build 36	transcript	chr7	98893719	98901744	http://www.ncbi.nlm.nih.gov/entrez/query.fcgi?db=gene&cmd=Retrieve&dopt=full_report&list_uids=9551
ATP5L	ATP5JG	NM_006476	417.599	363.983	403.902	310.124	0.871609	0.967201	0.742636	NM_006476	ATP synthase, H+ transporting, mitochondrial F0 complex, subunit G	HG18;NCBI Build 36	transcript	chr11	117777313	117785772	http://www.ncbi.nlm.nih.gov/entrez/query.fcgi?db=gene&cmd=Retrieve&dopt=full_report&list_uids=10632
ATP5O	ATPO	NM_001697	18788.4	18307.4	17288.4	17281.6	0.9744	0.920164	0.9198	NM_001697	ATP synthase, H+ transporting, mitochondrial F1 complex, O subunit (oligomycin sensitivity conferring protein)	HG18;NCBI Build 36	transcript	chr21	34197626	34210028	http://www.ncbi.nlm.nih.gov/entrez/query.fcgi?db=gene&cmd=Retrieve&dopt=full_report&list_uids=539
ATP5S	ATPW	NM_001003805	108.457	126.619	113.294	106.605	1.16746	1.0446	0.982925	NM_001003805	ATP synthase, H+ transporting, mitochondrial F0 complex, subunit s (factor B)	HG18;NCBI Build 36	transcript	chr14	49848796	49862418	http://www.ncbi.nlm.nih.gov/entrez/query.fcgi?db=gene&cmd=Retrieve&dopt=full_report&list_uids=27109
ATP5S	ATPW	NM_001003803	372.537	408.651	330.845	353.954	1.09694	0.888087	0.950119	NM_001003803	ATP synthase, H+ transporting, mitochondrial F0 complex, subunit s (factor B)	HG18;NCBI Build 36	transcript	chr14	49848796	49862418	http://www.ncbi.nlm.nih.gov/entrez/query.fcgi?db=gene&cmd=Retrieve&dopt=full_report&list_uids=27109
ATP5S	ATPW	NM_015684	122.678	134.419	154.686	101.286	1.09571	1.26091	0.825625	NM_015684	ATP synthase, H+ transporting, mitochondrial F0 complex, subunit s (factor B)	HG18;NCBI Build 36	transcript	chr14	49848796	49859493	http://www.ncbi.nlm.nih.gov/entrez/query.fcgi?db=gene&cmd=Retrieve&dopt=full_report&list_uids=27109
ATP6AP1	16A	NM_001183	9923.68	9560.32	10337.6	13385.8	0.963385	1.04171	1.34887	NM_001183	ATPase, H+ transporting, lysosomal accessory protein 1	HG18;NCBI Build 36	transcript	chrX	153310214	153318055	http://www.ncbi.nlm.nih.gov/entrez/query.fcgi?db=gene&cmd=Retrieve&dopt=full_report&list_uids=537
ATP6AP2	APT6M8-9	NM_005765	8667.52	9447.43	10075.9	11528.2	1.08998	1.16249	1.33004	NM_005765	ATPase, H+ transporting, lysosomal accessory protein 2	HG18;NCBI Build 36	transcript	chrX	40325159	40350833	http://www.ncbi.nlm.nih.gov/entrez/query.fcgi?db=gene&cmd=Retrieve&dopt=full_report&list_uids=10159
ATP6V0A1	ATP6N1	NM_005177	3944.43	3615.68	4235.89	4253.36	0.916655	1.07389	1.07832	NM_005177	ATPase, H+ transporting, lysosomal V0 subunit a1	HG18;NCBI Build 36	transcript	chr17	37864387	37928123	http://www.ncbi.nlm.nih.gov/entrez/query.fcgi?db=gene&cmd=Retrieve&dopt=full_report&list_uids=535
ATP6V0A2	ATP6N1D	NM_012463	251.205	380.583	126.297	168.669	1.51503	0.502764	0.671439	NM_012463	ATPase, H+ transporting, lysosomal V0 subunit a2	HG18;NCBI Build 36	transcript	chr12	122762817	122810394	http://www.ncbi.nlm.nih.gov/entrez/query.fcgi?db=gene&cmd=Retrieve&dopt=full_report&list_uids=23545
ATP6V0A4	A4	NM_020632	4750.93	5478.93	4783.68	4892.68	1.15323	1.00689	1.02984	NM_020632	ATPase, H+ transporting, lysosomal V0 subunit a4	HG18;NCBI Build 36	transcript	chr7	138041578	138133466	http://www.ncbi.nlm.nih.gov/entrez/query.fcgi?db=gene&cmd=Retrieve&dopt=full_report&list_uids=50617
ATP6V0B	ATP6F	NM_004047	3186.85	3728.49	3488.73	3279.29	1.16996	1.09473	1.02901	NM_004047	ATPase, H+ transporting, lysosomal 21kDa, V0 subunit b	HG18;NCBI Build 36	transcript	chr1	44213197	44216553	http://www.ncbi.nlm.nih.gov/entrez/query.fcgi?db=gene&cmd=Retrieve&dopt=full_report&list_uids=533
ATP6V0B	ATP6F	NM_001039457	2407.98	2104.29	2376.43	1934.18	0.873882	0.986897	0.803237	NM_001039457	ATPase, H+ transporting, lysosomal 21kDa, V0 subunit b	HG18;NCBI Build 36	transcript	chr1	44213188	44216558	http://www.ncbi.nlm.nih.gov/entrez/query.fcgi?db=gene&cmd=Retrieve&dopt=full_report&list_uids=533
ATP6V0C	ATP6C	NM_001694	16366.8	14390.5	13863.9	15547.2	0.879251	0.847079	0.949924	NM_001694	ATPase, H+ transporting, lysosomal 16kDa, V0 subunit c	HG18;NCBI Build 36	transcript	chr16	2503953	2510220	http://www.ncbi.nlm.nih.gov/entrez/query.fcgi?db=gene&cmd=Retrieve&dopt=full_report&list_uids=527
ATP6V0D1	ATP6D	NM_004691	34977.4	30670.9	35874.3	27011.1	0.876878	1.02564	0.772243	NM_004691	ATPase, H+ transporting, lysosomal 38kDa, V0 subunit d1	HG18;NCBI Build 36	transcript	chr16	66029425	66072589	http://www.ncbi.nlm.nih.gov/entrez/query.fcgi?db=gene&cmd=Retrieve&dopt=full_report&list_uids=9114
ATP6V0D2	ATP6D2	NM_152565	69.5311	128.015	217.429	262.679	1.84112	3.12708	3.77787	NM_152565	ATPase, H+ transporting, lysosomal 38kDa, V0 subunit d2	HG18;NCBI Build 36	transcript	chr8	87180254	87235570	http://www.ncbi.nlm.nih.gov/entrez/query.fcgi?db=gene&cmd=Retrieve&dopt=full_report&list_uids=245972
ATP6V0E	ATP6H	NM_003945	21632.7	16707.4	20149.2	20159.2	0.772322	0.931424	0.931885	NM_003945	ATPase, H+ transporting, lysosomal 9kDa, V0 subunit e	HG18;NCBI Build 36	transcript	chr5	172343368	172394506	http://www.ncbi.nlm.nih.gov/entrez/query.fcgi?db=gene&cmd=Retrieve&dopt=full_report&list_uids=8992
ATP6V0E2L	C7orf32	NM_145230	778.961	1014.85	960.671	839.625	1.30282	1.23327	1.07788	NM_145230	ATPase, H+ transporting V0 subunit E2-like (rat)	HG18;NCBI Build 36	transcript	chr7	149200989	149208720	http://www.ncbi.nlm.nih.gov/entrez/query.fcgi?db=gene&cmd=Retrieve&dopt=full_report&list_uids=155066
ATP6V1A	ATP6A1	NM_001690	1807.43	2198.93	2182.86	2105.55	1.21661	1.20771	1.16494	NM_001690	ATPase, H+ transporting, lysosomal 70kDa, V1 subunit A	HG18;NCBI Build 36	transcript	chr3	114948597	115013593	http://www.ncbi.nlm.nih.gov/entrez/query.fcgi?db=gene&cmd=Retrieve&dopt=full_report&list_uids=523
ATP6V1B1	ATP6B1	NM_001692	94.3511	105.127	108.4	135.612	1.11421	1.14891	1.43732	NM_001692	ATPase, H+ transporting, lysosomal 56/58kDa, V1 subunit B1 (Renal tubular acidosis with deafness)	HG18;NCBI Build 36	transcript	chr2	71016527	71046060	http://www.ncbi.nlm.nih.gov/entrez/query.fcgi?db=gene&cmd=Retrieve&dopt=full_report&list_uids=525
ATP6V1B2	ATP6B1B2	NM_001693	12259.2	12225.4	12929.3	11619.1	0.997244	1.05466	0.947784	NM_001693	ATPase, H+ transporting, lysosomal 56/58kDa, V1 subunit B2	HG18;NCBI Build 36	transcript	chr8	20098983	20123487	http://www.ncbi.nlm.nih.gov/entrez/query.fcgi?db=gene&cmd=Retrieve&dopt=full_report&list_uids=526
ATP6V1C1	ATP6C	NM_001007254	2479.18	2653.44	2427.43	1615.33	1.07029	0.979126	0.65156	NM_001007254	ATPase, H+ transporting, lysosomal 42kDa, V1 subunit C1	HG18;NCBI Build 36	transcript	chr8	104102444	104154461	http://www.ncbi.nlm.nih.gov/entrez/query.fcgi?db=gene&cmd=Retrieve&dopt=full_report&list_uids=528
ATP6V1C2	ATP6C2	NM_001039362	2640.18	3419.82	4976.43	3189.47	1.2953	1.88488	1.20805	NM_001039362	ATPase, H+ transporting, lysosomal 42kDa, V1 subunit C2	HG18;NCBI Build 36	transcript	chr2	10779225	10842679	http://www.ncbi.nlm.nih.gov/entrez/query.fcgi?db=gene&cmd=Retrieve&dopt=full_report&list_uids=245973
ATP6V1D	ATP6M	NM_015994	4703.64	4989.82	4643.93	5039.18	1.06084	0.987306	1.07134	NM_015994	ATPase, H+ transporting, lysosomal 34kDa, V1 subunit D	HG18;NCBI Build 36	transcript	chr14	66874341	66896344	http://www.ncbi.nlm.nih.gov/entrez/query.fcgi?db=gene&cmd=Retrieve&dopt=full_report&list_uids=51382
ATP6V1E1	ATP6E	NM_001039366	4729.75	5512.87	4790.43	6312.43	1.16557	1.01283	1.33462	NM_001039366	ATPase, H+ transporting, lysosomal 31kDa, V1 subunit E1	HG18;NCBI Build 36	transcript	chr22	16454902	16491588	http://www.ncbi.nlm.nih.gov/entrez/query.fcgi?db=gene&cmd=Retrieve&dopt=full_report&list_uids=529
ATP6V1E2	ATP6E1	NM_080653	571.867	724.929	658.429	739.779	1.26765	1.15137	1.29362	NM_080653	ATPase, H+ transporting, lysosomal 31kDa, V1 subunit E2	HG18;NCBI Build 36	transcript	chr2	46592489	46600600	http://www.ncbi.nlm.nih.gov/entrez/query.fcgi?db=gene&cmd=Retrieve&dopt=full_report&list_uids=90423
ATP6V1F	ATP6S14	NM_004231	13486.4	12964.3	14470.2	15707.7	0.961289	1.07295	1.16471	NM_004231	ATPase, H+ transporting, lysosomal 14kDa, V1 subunit F	HG18;NCBI Build 36	transcript	chr7	128290133	128293138	http://www.ncbi.nlm.nih.gov/entrez/query.fcgi?db=gene&cmd=Retrieve&dopt=full_report&list_uids=9296
ATP6V1G1	ATP6G	NM_004888	122.861	174.128	114.847	110.635	1.41728	0.934773	0.900492	NM_004888	ATPase, H+ transporting, lysosomal 13kDa, V1 subunit G1	HG18;NCBI Build 36	transcript	chr9	116389846	116400474	http://www.ncbi.nlm.nih.gov/entrez/query.fcgi?db=gene&cmd=Retrieve&dopt=full_report&list_uids=9550
ATP6V1G2	ATP6G	NM_130463	110.22	124.085	121.723	133.683	1.12579	1.10436	1.21287	NM_130463	ATPase, H+ transporting, lysosomal 13kDa, V1 subunit G2	HG18;NCBI Build 36	transcript	chr6	31620217	31622606	http://www.ncbi.nlm.nih.gov/entrez/query.fcgi?db=gene&cmd=Retrieve&dopt=full_report&list_uids=534
ATP6V1G2	ATP6G	NM_138282	93.9146	171.179	174.679	103.849	1.82271	1.85998	1.10578	NM_138282	ATPase, H+ transporting, lysosomal 13kDa, V1 subunit G2	HG18;NCBI Build 36	transcript	chr6	31620217	31622606	http://www.ncbi.nlm.nih.gov/entrez/query.fcgi?db=gene&cmd=Retrieve&dopt=full_report&list_uids=534
ATP6V1G3	ATP6G3	NM_133262	26.8296	25.5695	19.7929	33.7155	0.953033	0.737726	1.25665	NM_133262	ATPase, H+ transporting, lysosomal 13kDa, V1 subunit G3	HG18;NCBI Build 36	transcript	chr1	196758974	196776698	http://www.ncbi.nlm.nih.gov/entrez/query.fcgi?db=gene&cmd=Retrieve&dopt=full_report&list_uids=127124
ATP6V1H	CGI-11	NM_015941	12281.4	14451.1	12368.9	13210.1	1.17666	1.00712	1.07561	NM_015941	ATPase, H+ transporting, lysosomal 50/57kDa, V1 subunit H	HG18;NCBI Build 36	transcript	chr8	54790667	54918403	http://www.ncbi.nlm.nih.gov/entrez/query.fcgi?db=gene&cmd=Retrieve&dopt=full_report&list_uids=51606
ATP6V1H	CGI-11	NM_213619	13211.9	12249.7	12955	12241.3	0.927168	0.98055	0.926531	NM_213619	ATPase, H+ transporting, lysosomal 50/57kDa, V1 subunit H	HG18;NCBI Build 36	transcript	chr8	54790667	54918403	http://www.ncbi.nlm.nih.gov/entrez/query.fcgi?db=gene&cmd=Retrieve&dopt=full_report&list_uids=51606
ATP7A	MK	NM_000052	138.931	148.93	100.695	117.192	1.07197	0.724779	0.843523	NM_000052	ATPase, Cu++ transporting, alpha polypeptide (Menkes syndrome)	HG18;NCBI Build 36	transcript	chrX	77052854	77192095	http://www.ncbi.nlm.nih.gov/entrez/query.fcgi?db=gene&cmd=Retrieve&dopt=full_report&list_uids=538
ATP7B	PWD	NM_000053	670.179	399.929	588.929	708.179	0.59675	0.878764	1.0567	NM_000053	ATPase, Cu++ transporting, beta polypeptide	HG18;NCBI Build 36	transcript	chr13	51404805	51483631	http://www.ncbi.nlm.nih.gov/entrez/query.fcgi?db=gene&cmd=Retrieve&dopt=full_report&list_uids=540
ATP8A1	ATPASEII	NM_006095	780.179	845.436	677.429	463.07	1.08364	0.8683	0.593543	NM_006095	ATPase, aminophospholipid transporter (APLT), Class I, type 8A, member 1	HG18;NCBI Build 36	transcript	chr4	42109391	42353647	http://www.ncbi.nlm.nih.gov/entrez/query.fcgi?db=gene&cmd=Retrieve&dopt=full_report&list_uids=10396
ATP8A2	ATP	NM_016529	116.96	142.02	121.464	83.1412	1.21426	1.03851	0.710853	NM_016529	ATPase, aminophospholipid transporter-like, Class I, type 8A, member 2	HG18;NCBI Build 36	transcript	chr13	24941114	25492996	http://www.ncbi.nlm.nih.gov/entrez/query.fcgi?db=gene&cmd=Retrieve&dopt=full_report&list_uids=51761
ATP8B1	ATPIC	NM_005603	6929.18	7191.93	6432.28	6332.32	1.03792	0.928289	0.913862	NM_005603	ATPase, Class I, type 8B, member 1	HG18;NCBI Build 36	transcript	chr18	53466582	53550037	http://www.ncbi.nlm.nih.gov/entrez/query.fcgi?db=gene&cmd=Retrieve&dopt=full_report&list_uids=5205
ATP8B2	ATPID	NM_020452	2420.52	2458.61	2543.53	2222.85	1.01574	1.05082	0.918338	NM_020452	ATPase, Class I, type 8B, member 2	HG18;NCBI Build 36	transcript	chr1	152566899	152590404	http://www.ncbi.nlm.nih.gov/entrez/query.fcgi?db=gene&cmd=Retrieve&dopt=full_report&list_uids=57198
ATP8B2	ATPID	NM_001005855	2102.29	1582.31	1739.84	1689.65	0.752663	0.827594	0.803722	NM_001005855	ATPase, Class I, type 8B, member 2	HG18;NCBI Build 36	transcript	chr1	152564659	152576946	http://www.ncbi.nlm.nih.gov/entrez/query.fcgi?db=gene&cmd=Retrieve&dopt=full_report&list_uids=57198
ATP8B3	ATPIK	NM_138813	16.9317	25.0843	25.7132	25.751	1.4815	1.51864	1.52088	NM_138813	ATPase, Class I, type 8B, member 3	HG18;NCBI Build 36	transcript	chr19	1733073	1763270	http://www.ncbi.nlm.nih.gov/entrez/query.fcgi?db=gene&cmd=Retrieve&dopt=full_report&list_uids=148229
ATP8B4	ATPIM	NM_024837	16.4576	22.536	17.6827	16.7282	1.36934	1.07444	1.01644	NM_024837	ATPase, Class I, type 8B, member 4	HG18;NCBI Build 36	transcript	chr15	47937726	48198711	http://www.ncbi.nlm.nih.gov/entrez/query.fcgi?db=gene&cmd=Retrieve&dopt=full_report&list_uids=79895
ATP9A	ATPIIA	NM_006045	8703.43	9285.01	8716.43	8211.64	1.06682	1.00149	0.943495	NM_006045	ATPase, Class II, type 9A	HG18;NCBI Build 36	transcript	chr20	49646720	49818315	http://www.ncbi.nlm.nih.gov/entrez/query.fcgi?db=gene&cmd=Retrieve&dopt=full_report&list_uids=10079
ATP9A	ATPIIA	XM_927759	9799.54	8252.63	9003.64	8982.74	0.842144	0.918781	0.916649	XM_927759	ATPase, Class II, type 9A	HG18;NCBI Build 36	transcript	chr20	49646465	49650249	http://www.ncbi.nlm.nih.gov/entrez/query.fcgi?db=gene&cmd=Retrieve&dopt=full_report&list_uids=10079
ATP9B	ATPASEP	NM_198531	174.679	100.777	132.628	171.204	0.576924	0.759265	0.980107	NM_198531	ATPase, Class II, type 9B	HG18;NCBI Build 36	transcript	chr18	74930384	75239271	http://www.ncbi.nlm.nih.gov/entrez/query.fcgi?db=gene&cmd=Retrieve&dopt=full_report&list_uids=374868
ATPAF1	ATP11	NM_022745	12877.2	13600.2	11910.1	10840.8	1.05615	0.924896	0.841863	NM_022745	ATP synthase mitochondrial F1 complex assembly factor 1	HG18;NCBI Build 36	transcript	chr1	46873297	46906615	http://www.ncbi.nlm.nih.gov/entrez/query.fcgi?db=gene&cmd=Retrieve&dopt=full_report&list_uids=64756
ATPAF2	ATP12	NM_145691	126.974	138.681	103.937	61.3118	1.0922	0.818573	0.48287	NM_145691	ATP synthase mitochondrial F1 complex assembly factor 2	HG18;NCBI Build 36	transcript	chr17	17862058	17883205	http://www.ncbi.nlm.nih.gov/entrez/query.fcgi?db=gene&cmd=Retrieve&dopt=full_report&list_uids=91647
ATPBD1B	FLJ10349	NM_018066	34.77	32.5721	49.0745	49.8668	0.936787	1.4114	1.43419	NM_018066	ATP binding domain 1 family, member B	HG18;NCBI Build 36	transcript	chr1	27075209	27089365	http://www.ncbi.nlm.nih.gov/entrez/query.fcgi?db=gene&cmd=Retrieve&dopt=full_report&list_uids=54707
ATPBD1C	MGC14560	NM_016301	4802.18	5251.05	4902.99	4709.68	1.09347	1.02099	0.980738	NM_016301	ATP binding domain 1 family, member C	HG18;NCBI Build 36	transcript	chr12	109374673	109390447	http://www.ncbi.nlm.nih.gov/entrez/query.fcgi?db=gene&cmd=Retrieve&dopt=full_report&list_uids=51184
ATPBD3	MGC17332	NM_145232	67.775	99.7418	109.724	113.708	1.47166	1.61894	1.67773	NM_145232	ATP binding domain 3	HG18;NCBI Build 36	transcript	chr19	56293586	56299659	http://www.ncbi.nlm.nih.gov/entrez/query.fcgi?db=gene&cmd=Retrieve&dopt=full_report&list_uids=90353
ATPBD4	MGC14798	NM_080650	368.712	441.562	426.714	555.42	1.19758	1.15731	1.50638	NM_080650	ATP binding domain 4	HG18;NCBI Build 36	transcript	chr15	33450374	33625656	http://www.ncbi.nlm.nih.gov/entrez/query.fcgi?db=gene&cmd=Retrieve&dopt=full_report&list_uids=89978
ATPIF1	ATPI	NM_016311	2656.5	2848.38	2351.38	3514.27	1.07223	0.885141	1.3229	NM_016311	ATPase inhibitory factor 1	HG18;NCBI Build 36	transcript	chr1	28435197	28437198	http://www.ncbi.nlm.nih.gov/entrez/query.fcgi?db=gene&cmd=Retrieve&dopt=full_report&list_uids=93974
ATPIF1	ATPI	NM_178190	3461.66	2889.93	3247.43	3787.71	0.834839	0.938113	1.09419	NM_178190	ATPase inhibitory factor 1	HG18;NCBI Build 36	transcript	chr1	28435197	28437198	http://www.ncbi.nlm.nih.gov/entrez/query.fcgi?db=gene&cmd=Retrieve&dopt=full_report&list_uids=93974
ATPIF1	ATPI	NM_178191	2644.49	2762.12	2370.68	2660.77	1.04448	0.896461	1.00616	NM_178191	ATPase inhibitory factor 1	HG18;NCBI Build 36	transcript	chr1	28435197	28437198	http://www.ncbi.nlm.nih.gov/entrez/query.fcgi?db=gene&cmd=Retrieve&dopt=full_report&list_uids=93974
ATR	FRP1	NM_001184	2375.23	3235.43	2688.97	1733.59	1.36216	1.13209	0.729862	NM_001184	ataxia telangiectasia and Rad3 related	HG18;NCBI Build 36	transcript	chr3	143650768	143780341	http://www.ncbi.nlm.nih.gov/entrez/query.fcgi?db=gene&cmd=Retrieve&dopt=full_report&list_uids=545
ATRN	DPPT-L	NM_012070	6961.18	6170.62	7384.04	8968.43	0.886433	1.06075	1.28835	NM_012070	attractin	HG18;NCBI Build 36	transcript	chr20	3399675	3544704	http://www.ncbi.nlm.nih.gov/entrez/query.fcgi?db=gene&cmd=Retrieve&dopt=full_report&list_uids=8455
ATRN	DPPT-L	NM_139321	3303.68	3545.93	3393.03	2866.77	1.07333	1.02705	0.86775	NM_139321	attractin	HG18;NCBI Build 36	transcript	chr20	3399675	3579765	http://www.ncbi.nlm.nih.gov/entrez/query.fcgi?db=gene&cmd=Retrieve&dopt=full_report&list_uids=8455
ATRNL1	ALP	NM_207303	30.0747	44.6284	51.8437	37.2594	1.48392	1.72383	1.2389	NM_207303	attractin-like 1	HG18;NCBI Build 36	transcript	chr10	116843113	117698486	http://www.ncbi.nlm.nih.gov/entrez/query.fcgi?db=gene&cmd=Retrieve&dopt=full_report&list_uids=26033
ATRX	ATR2	NM_000489	1663.2	1708.45	1795.04	1452.92	1.0272	1.07927	0.873565	NM_000489	alpha thalassemia/mental retardation syndrome X-linked (RAD54 homolog, S. cerevisiae)	HG18;NCBI Build 36	transcript	chrX	76647846	76928358	http://www.ncbi.nlm.nih.gov/entrez/query.fcgi?db=gene&cmd=Retrieve&dopt=full_report&list_uids=546
ATXN1	ATX1	NM_000332	705.258	808.053	954.987	944.243	1.14576	1.3541	1.33886	NM_000332	ataxin 1	HG18;NCBI Build 36	transcript	chr6	16407321	16869700	http://www.ncbi.nlm.nih.gov/entrez/query.fcgi?db=gene&cmd=Retrieve&dopt=full_report&list_uids=6310
ATXN10	E46L	NM_013236	1114.59	1328.42	1273.31	1409.36	1.19185	1.14241	1.26447	NM_013236	ataxin 10	HG18;NCBI Build 36	transcript	chr22	44446350	44619493	http://www.ncbi.nlm.nih.gov/entrez/query.fcgi?db=gene&cmd=Retrieve&dopt=full_report&list_uids=25814
ATXN2	ATX2	NM_002973	15761.7	16204.4	14019.2	17423.9	1.02809	0.889447	1.10546	NM_002973	ataxin 2	HG18;NCBI Build 36	transcript	chr12	110374400	110521863	http://www.ncbi.nlm.nih.gov/entrez/query.fcgi?db=gene&cmd=Retrieve&dopt=full_report&list_uids=6311
[truncated: 22,611 more rows]
